# Supplementary material for: Improvement in accuracy of multiple sequence alignment using novel group-to-group sequence alignment algorithm with piecewise linear gap cost
Source: BMC Bioinformatics. 2006 Dec 1;7:524. doi: 10.1186/1471-2105-7-524 (PMC1769516; doi:10.1186/1471-2105-7-524)
Supplement: Additional File 1 — PRIME source code. This tar.gz archive includes the source files of PRIME. To compile PRIME, one can check 'INSTALL' and 'Makefile' in the archive. Although 'Makefile' basically assumes GNU make and g+ +, another compiler can be used with a few modification of 'Makefile'. [file 1471-2105-7-524-S1.gz]

Archive with 61 entries (60 files):
- prime-1.0
- prime-1.0/alignment.cpp
- prime-1.0/alignment.h
- prime-1.0/avg_profile.cpp
- prime-1.0/avg_profile.h
- prime-1.0/BLOSUM62
- prime-1.0/count_sequence.cpp
- prime-1.0/count_sequence.h
- prime-1.0/distance_matrix.cpp
- prime-1.0/distance_matrix.h
- prime-1.0/dynamic_gap_state.cpp
- prime-1.0/dynamic_gap_state.h
- prime-1.0/gap
- prime-1.0/gap_profile.cpp
- prime-1.0/gap_profile.h
- prime-1.0/INSTALL
- prime-1.0/LICENSE
- prime-1.0/Makefile
- prime-1.0/matrix.hpp
- prime-1.0/multiple_dp_algorithm.cpp
- prime-1.0/multiple_dp_algorithm.h
- prime-1.0/NUC.4.4
- prime-1.0/oligo_count.cpp
- prime-1.0/oligo_count.h
- prime-1.0/pairwise_dp_algorithm.cpp
- prime-1.0/pairwise_dp_algorithm.h
- prime-1.0/pairwise_dp_global.cpp
- prime-1.0/pairwise_dp_long.cpp
- prime-1.0/params.cpp
- prime-1.0/params.h
- prime-1.0/path.cpp
- prime-1.0/path.h
- prime-1.0/phylogenetic_tree.cpp
- prime-1.0/phylogenetic_tree.h
- prime-1.0/prime.1
- prime-1.0/profile.cpp
- prime-1.0/profile.h
- prime-1.0/profile_dp_global.cpp
- prime-1.0/profile_dp_global.h
- prime-1.0/profile_dp_long.cpp
- prime-1.0/profile_dp_long.h
- prime-1.0/progressive.cpp
- prime-1.0/prrn.cpp
- prime-1.0/prrn.h
- prime-1.0/pt_alg.cpp
- prime-1.0/pt_alg.h
- prime-1.0/pt_holder.cpp
- prime-1.0/pt_holder.h
- prime-1.0/read_sequence.cpp
- prime-1.0/README
- prime-1.0/refine.cpp
- prime-1.0/residue.cpp
- prime-1.0/residue.h
- prime-1.0/sequence.cpp
- prime-1.0/sequence.h
- prime-1.0/substitution_matrix.cpp
- prime-1.0/substitution_matrix.h
- prime-1.0/util.cpp
- prime-1.0/util.h
- prime-1.0/util.hpp
- prime-1.0/util_std.hpp
