# Supplementary material for: Improvement in accuracy of multiple sequence alignment using novel group-to-group sequence alignment algorithm with piecewise linear gap cost
Source: BMC Bioinformatics. 2006 Dec 1;7:524. doi: 10.1186/1471-2105-7-524 (PMC1769516; doi:10.1186/1471-2105-7-524)
Supplement: Additional File 1 — PRIME source code. This tar.gz archive includes the source files of PRIME. To compile PRIME, one can check 'INSTALL' and 'Makefile' in the archive. Although 'Makefile' basically assumes GNU make and g+ +, another compiler can be used with a few modification of 'Makefile'. [file 1471-2105-7-524-S1.gz › prime-1.0/alignment.cpp]

// alignment.cpp
//
// Last Modified: 30, Nov 2006
//
// Copyright (c) 2004-2006 Shinsuke Yamada
//
// This file is part of PRIME.
//
// PRIME is free software; you can redistribute it and/or modify
// it under the terms of the GNU General Public License as published by
// the Free Software Foundation; either version 2 of the License, or
// (at your option) any later version.
//
// PRIME is distributed in the hope that it will be useful,
// but WITHOUT ANY WARRANTY; without even the implied warranty of
// MERCHANTABILITY or FITNESS FOR A PARTICULAR PURPOSE.  See the
// GNU General Public License for more details.
//
// You should have received a copy of the GNU General Public License
// along with PRIME; if not, write to the Free Software
// Foundation, Inc., 51 Franklin St, Fifth Floor, Boston, MA  02110-1301  USA

#include "alignment.h"
#include "prrn.h"
#include "path.h"
#include "pt_holder.h"
#include <iostream>
#include <iomanip>
#include <algorithm>
#include <cctype>

using namespace std;
using namespace prrn;

map<string, size_t> Alignment::midx_;

Alignment::Alignment(const Sequence& s)
{
    seqs_.push_back(s);
}

Alignment::Alignment(const vector<Sequence*>& seqs)
{
    const int nseq = seqs.size();
#ifdef DEBUG
    const size_t len = (nseq) ? seqs[0]->getLength() : 0;
    for(int i = 1; i < nseq; ++i)
	assert(seqs[i]->getLength() == len
		&& "the vector of Sequence* does not have alignment form");
#endif
    seqs_.reserve(nseq);
    for(int i = 0; i < nseq; ++i)
	seqs_.push_back(*seqs[i]);
}

Alignment::Alignment(const Sequence& a, const Sequence& b, const PathList& p)
{
    vector<RESCODE> aln_a;
    vector<RESCODE> aln_b;
    Sequence::const_iterator civr;

    vector<size_t> idxs;
    p.getPathIndexes(idxs);
    const size_t idxsize = idxs.size();

    size_t x = p.pathlist_[idxs[0]].m;
    size_t y = p.pathlist_[idxs[0]].n;

    size_t xx = p.pathlist_[idxs[1]].m;
    size_t yy = p.pathlist_[idxs[1]].n;

    size_t i = 1;
    for(;;)
    {
	size_t len_x = xx - x;
	size_t len_y = yy - y;
	if(len_x == 0)
	{
	    aln_a.insert(aln_a.end(), len_y, PenaltyGap);
	    civr = b.begin() + y;
	    copy(civr, civr+len_y, back_inserter(aln_b));
	}
	else if(len_y == 0)
	{
	    civr = a.begin() + x;
	    copy(civr, civr+len_x, back_inserter(aln_a));
	    aln_b.insert(aln_b.end(), len_x, PenaltyGap);
	}
	else
	{
	    size_t len = min(len_x, len_y);

	    civr = a.begin() + x;
	    copy(civr, civr+len, back_inserter(aln_a));
	    civr = b.begin() + y;
	    copy(civr, civr+len, back_inserter(aln_b));

	    x += len;
	    y += len;
	    continue;
	}

	x = xx;
	y = yy;

	if(++i == idxsize)
	    break;

	xx = p.pathlist_[idxs[i]].m;
	yy = p.pathlist_[idxs[i]].n;
    }

#ifdef DEBUG
    assert(aln_a.size() == aln_b.size()
	    && "alignment length error");
#endif
    // do not reserve operation
    seqs_.push_back(Sequence(a.getName(), aln_a));
    seqs_.push_back(Sequence(b.getName(), aln_b));
}

Alignment::Alignment(const Alignment& A, const Alignment& B, const PathList& p,
		const PTHolder* pth)
{
    const int M = static_cast<int>(A.seqs_.size());
    const int N = static_cast<int>(B.seqs_.size());
    const int tsize = M+N;

    int idx_a[M];
    int idx_b[N];

    const vector<Sequence>* pvs = (pth) ? &pth->getSequenceVector() : 0;
    const bool isSort(pvs && pvs->size() == static_cast<size_t>(tsize));
    if(isSort)
    {
	for(int m = 0; m < M; ++m)
	    idx_a[m] = pth->getIndex(A.getName(m));
	for(int n = 0; n < N; ++n)
	    idx_b[n] = pth->getIndex(B.getName(n));
    }
    else
    {
	for(int m = 0; m < M; ++m)
	    idx_a[m] = m;
	for(int n = 0; n < N; ++n)
	    idx_b[n] = M+n;
    }

    vector<vector<RESCODE> > aln(tsize);
    Sequence::const_iterator civr;

    vector<size_t> idxs;
    p.getPathIndexes(idxs);
    const size_t idxsize = idxs.size();

    size_t x = p.pathlist_[idxs[0]].m;
    size_t y = p.pathlist_[idxs[0]].n;

    size_t xx = p.pathlist_[idxs[1]].m;
    size_t yy = p.pathlist_[idxs[1]].n;
    size_t i = 1;

    for(;;)
    {
	size_t len_x = xx - x;
	size_t len_y = yy - y;

	if(len_x == 0)
	{
	    for(int m = 0; m < M; ++m)
		aln[idx_a[m]].insert(aln[idx_a[m]].end(), len_y, PenaltyGap);
	    for(int n = 0; n < N; ++n)
	    {
		civr = B.seqs_[n].begin() + y;
		copy(civr, civr+len_y, back_inserter(aln[idx_b[n]]));
	    }
	}
	else if(len_y == 0)
	{
	    for(int m = 0; m < M; ++m)
	    {
		civr = A.seqs_[m].begin() + x;
		copy(civr, civr+len_x, back_inserter(aln[idx_a[m]]));
	    }
	    for(int n = 0; n < N; ++n)
		aln[idx_b[n]].insert(aln[idx_b[n]].end(), len_x, PenaltyGap);
	}
	else
	{
	    size_t len = min(len_x, len_y);

	    for(int m = 0; m < M; ++m)
	    {
		civr = A.seqs_[m].begin() + x;
		copy(civr, civr+len, back_inserter(aln[idx_a[m]]));
	    }
	    for(int n = 0; n < N; ++n)
	    {
		civr = B.seqs_[n].begin() + y;
		copy(civr, civr+len, back_inserter(aln[idx_b[n]]));
	    }

	    x += len;
	    y += len;
	    continue;
	}

	x = xx;
	y = yy;

	if(++i == idxsize)
	    break;

	xx = p.pathlist_[idxs[i]].m;
	yy = p.pathlist_[idxs[i]].n;
    }

#ifdef DEBUG
    size_t length = aln[0].size();
    for(int i = 1; i < tsize; ++i)
	assert(aln[i].size() == length
		&& "alignment length error");
#endif
    seqs_.reserve(tsize);
    if(isSort)
    {
	for(int i = 0; i < tsize; ++i)
	    seqs_.push_back(Sequence((*pvs)[i].getName(), aln[i]));
    }
    else
    {
	for(int m = 0; m < M; ++m)
	    seqs_.push_back(Sequence(A.getName(m), aln[m]));
	for(int n = 0; n < N; ++n)
	    seqs_.push_back(Sequence(B.getName(n), aln[M+n]));
    }
}

void Alignment::divideAlignment(const vector<size_t>& vs, Alignment& ra)
{
    const size_t vnseq = vs.size();
    ra.seqs_.clear();
    ra.seqs_.reserve(vnseq);

#ifdef	DEBUG
    if(!vnseq)
	return;
    if(seqs_.size() == vnseq)
    {
	seqs_.swap(ra.seqs_);
	return;
    }
#endif

    vector<size_t>::const_iterator j = vs.begin();
    const vector<size_t>::const_iterator je = vs.end();
    const size_t tnseq = seqs_.size();
    vector<Sequence> temp;
    temp.reserve(tnseq-vnseq);
    for(size_t i = 0; i < tnseq; ++i)
    {
	if(j != je && i == *j)
	    ra.seqs_.push_back(seqs_[*(j++)]);
	else
	    temp.push_back(seqs_[i]);
    }
    seqs_.swap(temp);

    eraseGapColumn();
    ra.eraseGapColumn();
}

void Alignment::eraseGapColumn()
{
#ifdef DEBUG
    assert(!seqs_.empty());
#endif
    const size_t nseq = seqs_.size();

    if(nseq == 1)
    {
	seqs_[0].sequence_.erase(remove(seqs_[0].begin(),
		    seqs_[0].end(), PenaltyGap),
		seqs_[0].end());
	return;
    }

    const size_t length = seqs_[0].getLength();

    typedef char Bool;
    const Bool True = 1;
    const Bool False = 0;
    vector<Bool> isGapColumn(length, True);

    size_t ntrue = 0;
    const vector<Sequence>::iterator ib = seqs_.begin();
    const vector<Sequence>::iterator ie = seqs_.end();
    for(vector<Sequence>::iterator i = ib; i != ie; ++i)
    {
	for(size_t j = 0; j < length; ++j)
	{
	    if(isGapColumn[j] == True && PenaltyGap < i->getResidueCode(j))
	    {
		isGapColumn[j] = False;
		++ntrue;
	    }
	}
    }
    if(length == ntrue)
	return;

    for(vector<Sequence>::iterator i = ib; i != ie; ++i)
    {
	for(size_t j = 0; j < length; ++j)
	    if(isGapColumn[j] == True)
		i->sequence_[j] = numeric_limits<RESCODE>::max();
	i->sequence_.erase(remove(i->begin(), i->end(),
		    numeric_limits<RESCODE>::max()), i->end());
    }
}

void Alignment::changeTerminalGap()
{
    const vector<Sequence>::iterator send = seqs_.end();
    for(vector<Sequence>::iterator i = seqs_.begin(); i != send; ++i)
    {
	fill(i->begin(),
		find_if(i->begin(), i->end(),
		    bind2nd(greater<RESCODE>(), PenaltyGap)),
		nonPenaltyGap);
	fill(i->rbegin(),
		find_if(i->rbegin(), i->rend(),
		    bind2nd(greater<RESCODE>(), PenaltyGap)),
		nonPenaltyGap);
    }
}

void Alignment::resetTerminalGap()
{
    const vector<Sequence>::iterator send = seqs_.end();
    for(vector<Sequence>::iterator i = seqs_.begin(); i != send; ++i)
    {
	replace(i->begin(),
		find_if(i->begin(), i->end(),
		    bind2nd(greater<RESCODE>(), PenaltyGap)),
		nonPenaltyGap, PenaltyGap);
	replace(i->rbegin(),
		find_if(i->rbegin(), i->rend(),
		    bind2nd(greater<RESCODE>(), PenaltyGap)),
		nonPenaltyGap, PenaltyGap);
    }
}

size_t Alignment::getNumSequences() const
{
    return seqs_.size();
}

size_t Alignment::getLength() const
{
#ifdef DEBUG
    return seqs_.at(0).getLength();
#else
    return seqs_[0].getLength();
#endif
}

const string& Alignment::getName(size_t n) const
{
#ifdef DEBUG
    return seqs_.at(n).getName();
#else
    return seqs_[n].getName();
#endif
}

Sequence Alignment::getSequence(size_t n) const
{
#ifdef DEBUG
    return seqs_.at(n);
#else
    return seqs_[n];
#endif
}

void Alignment::showMSF(const Alignment& a, ostream& os,
	const vector<Sequence>* vs, size_t row_size)
{
#ifdef DEBUG
    assert(!a.seqs_.empty());
    if(vs)
	assert(vs->size() == static_cast<size_t>(a.seqs_.size()));
#endif

    const int ssize = a.seqs_.size();
    size_t ref_index[ssize];
    if(!vs)
	for(int i = 0; i < ssize; ++i)
	    ref_index[i] = i;
    else
    {
	midx_.clear();
	const size_t vsize = vs->size();
	for(size_t i = 0; i < vsize; ++i)
	    midx_[(*vs)[i].getName()] = i;

	for(size_t i = 0; i < vsize; ++i)
	    ref_index[i] = midx_[a.getName(i)];
    }

    size_t name_length = a.getName(ref_index[0]).size();
    for(int i = 1; i < ssize; ++i)
	name_length = max(name_length, a.getName(ref_index[i]).size());

    // show preamble
    const int length = a.seqs_[0].getLength();
    os << "PileUp\n\n\n\n"
	<< "   MSF: ";
    os.width(4);
    os << length << "  Type: P    Check:  0000   ..\n\n";
    for(int i = 0; i < ssize; ++i)
    {
	os << " Name: ";
	os.width(name_length);
	os << left << a.getName(ref_index[i]) << " oo  Len: ";
	os.width(4);
	os << right << length << "  Check:  0000  Weight:  1.000\n";
    }
    os << "\n//\n\n\n";

    // show alignment
    const int window = 10;
    for(int i = 0; i < length; i += row_size)
    {
	os << "\n";
	for(int j = 0; j < ssize; ++j)
	{
	    os.width(name_length);
	    os << left << a.getName(ref_index[j]);
	    os.width(5);
	    os << " ";
	    for(size_t k = 0; k < row_size; k += window)
	    {
		const int diff = length - i - k;
		if(diff > 0)
		    os << " " << a.seqs_[ref_index[j]].getSegment(i+k, min(window, diff));
		else
		    break;
	    }
	    os << "\n";
	}
	os << "\n";
    }
}

void Alignment::showFASTA(const Alignment& a, ostream& os,
	const vector<Sequence>* vs, size_t row_size)
{
#ifdef DEBUG
    assert(!a.seqs_.empty());
    if(vs)
	assert(vs->size() == static_cast<size_t>(a.seqs_.size()));
#endif

    const size_t ssize = a.seqs_.size();
    vector<size_t> ref_index(ssize);
    if(!vs)
	for(size_t i = 0; i < ssize; ++i)
	    ref_index[i] = i;
    else
    {
	midx_.clear();
	const size_t vsize = vs->size();
	for(size_t i = 0; i < vsize; ++i)
	    midx_[(*vs)[i].getName()] = i;

	for(size_t i = 0; i < vsize; ++i)
	    ref_index[i] = midx_[a.getName(i)];
    }

    const size_t length = a.seqs_[0].getLength();
    for(size_t i = 0; i < ssize; ++i)
    {
	os << ">" << a.getName(ref_index[i]) << "\n";
	for(size_t j = 0; j < length; j += row_size)
	{
	    const int diff = length - j;
	    if(diff > 0)
		os << a.seqs_[ref_index[i]].getSegment(j, min((int)row_size, diff)) << "\n";
	    else
		break;
	}
    }
}

void Alignment::showPHYLIP(const Alignment& a, ostream& os,
	const vector<Sequence>* vs, size_t row_size)
{
#ifdef DEBUG
    assert(!a.seqs_.empty());
    if(vs)
	assert(vs->size() == static_cast<size_t>(a.seqs_.size()));
#endif

    const int ssize = a.seqs_.size();
    size_t ref_index[ssize];
    if(!vs)
	for(int i = 0; i < ssize; ++i)
	    ref_index[i] = i;
    else
    {
	midx_.clear();
	const size_t vsize = vs->size();
	for(size_t i = 0; i < vsize; ++i)
	    midx_[(*vs)[i].getName()] = i;

	for(size_t i = 0; i < vsize; ++i)
	    ref_index[i] = midx_[a.getName(i)];
    }

    size_t name_length = a.getName(ref_index[0]).size();
    for(int i = 1; i < ssize; ++i)
	name_length = max(name_length, a.getName(ref_index[i]).size());

    // show preamble
    os << setw(6) << ssize << " " << setw(6) << a.getLength();

    // show alignment
    const int window = 10;
    const int length = a.seqs_[0].getLength();
    for(int i = 0; i < length; i += row_size)
    {
	os << "\n";
	for(int j = 0; j < ssize; ++j)
	{
	    os.width(name_length);
	    if(i == 0)
		os << left << a.getName(ref_index[j]);
	    else
		os << " ";
	    for(size_t k = 0; k < row_size; k += window)
	    {
		const int diff = length - i - k;
		if(diff > 0)
		    os << " " << a.seqs_[ref_index[j]].getSegment(i+k, min(window, diff));
		else
		    break;
	    }
	    os << "\n";
	}
    }
}

void Alignment::showGDE(const Alignment& a, ostream& os,
	const vector<Sequence>* vs, size_t row_size)
{
#ifdef DEBUG
    assert(!a.seqs_.empty());
    if(vs)
	assert(vs->size() == static_cast<size_t>(a.seqs_.size()));
#endif

    const size_t ssize = a.seqs_.size();
    vector<size_t> ref_index(ssize);
    if(!vs)
	for(size_t i = 0; i < ssize; ++i)
	    ref_index[i] = i;
    else
    {
	midx_.clear();
	const size_t vsize = vs->size();
	for(size_t i = 0; i < vsize; ++i)
	    midx_[(*vs)[i].getName()] = i;

	for(size_t i = 0; i < vsize; ++i)
	    ref_index[i] = midx_[a.getName(i)];
    }

    const size_t length = a.seqs_[0].getLength();
    string tmpstr;
    for(size_t i = 0; i < ssize; ++i)
    {
	os << "%" << a.getName(ref_index[i]) << "\n";
	for(size_t j = 0; j < length; j += row_size)
	{
	    const int diff = length - j;
	    if(diff > 0)
	    {
		tmpstr = a.seqs_[ref_index[i]].getSegment(j, min((int)row_size, diff));
		const string::iterator ie = tmpstr.end();
		for(string::iterator i = tmpstr.begin(); i != ie; ++i)
		    *i = tolower(*i);
		os << tmpstr << "\n";
	    }
	    else
		break;
	}
    }
}

double getSequenceIdentity(const Alignment& a, size_t p, size_t q, bool isNeglectTerminal)
{
    const size_t size = a.getLength();
#ifdef DEBUG
    assert(p < size && q < size
	    && "out of range error");
#endif
    size_t start = 0;
    if(isNeglectTerminal)
	for(size_t i = 0; i != size; ++i)
	    if(a.getResidueCode(p, i) > PenaltyGap && a.getResidueCode(q, i) > PenaltyGap)
	    {
		start = i;
		break;
	    }
    size_t end = size;
    if(isNeglectTerminal)
	for(size_t i = size-1; i != 0; --i)
	    if(a.getResidueCode(p, i) > PenaltyGap && a.getResidueCode(q, i) > PenaltyGap)
	    {
		end = i;
		break;
	    }

    size_t length = 0;
    size_t nIdentity = 0;

    int ag = 0;
    int bg = 0;

    RESCODE arc = 0;
    RESCODE brc = 0;
    for(size_t i = start; i < end; ++i)
    {
	arc = a.getResidueCode(p, i);
	brc = a.getResidueCode(q, i);
	if((ag <= bg && PenaltyGap == arc && PenaltyGap < brc) ||
		(ag >= bg && PenaltyGap < arc && PenaltyGap == brc))
	    ++length;
	else if(arc > PenaltyGap && brc > PenaltyGap)
	{
	    ++length;
	    if(arc == brc)
		++nIdentity;
	}
	ag = (PenaltyGap == arc) ? ag+1 : 0;
	bg = (PenaltyGap == brc) ? bg+1 : 0;
    }
    return (double)nIdentity / (double)length;
}

double getAverageIdentity(const Alignment& a, size_t idx, bool isNeglectTerminal)
{
    double seqid = 0.0;
    const size_t nrow = a.getNumSequences();
    for(size_t i = 0; i < nrow; ++i)
	seqid += (i != idx) ? getSequenceIdentity(a, idx, i, isNeglectTerminal) : 0.0;
    return seqid / (double)(nrow-1);
}

double getAverageIdentity(const Alignment& a, const vector<size_t>& idxs, bool isNeglectTerminal)
{
    double seqid = 0.0;
    const size_t nrow = a.getNumSequences();
    const vector<size_t>::const_iterator jb = idxs.begin();
    const vector<size_t>::const_iterator je = idxs.end();
    for(size_t i = 0; i < nrow; ++i)
	if(je == find(jb, je, i))
	    for(vector<size_t>::const_iterator j = jb; j != je; ++j)
		seqid += getSequenceIdentity(a, i, *j, isNeglectTerminal);
    const size_t isize = idxs.size();
    return seqid / (double)(isize * (nrow - isize));
}
