# Supplementary material for: Improvement in accuracy of multiple sequence alignment using novel group-to-group sequence alignment algorithm with piecewise linear gap cost
Source: BMC Bioinformatics. 2006 Dec 1;7:524. doi: 10.1186/1471-2105-7-524 (PMC1769516; doi:10.1186/1471-2105-7-524)
Supplement: Additional File 1 — PRIME source code. This tar.gz archive includes the source files of PRIME. To compile PRIME, one can check 'INSTALL' and 'Makefile' in the archive. Although 'Makefile' basically assumes GNU make and g+ +, another compiler can be used with a few modification of 'Makefile'. [file 1471-2105-7-524-S1.gz › prime-1.0/alignment.h]

// alignment.h
//
// Last Modified: 30, Nov 2006
//
// Copyright (c) 2004-2006 Shinsuke Yamada
//
// This file is part of PRIME.
//
// PRIME is free software; you can redistribute it and/or modify
// it under the terms of the GNU General Public License as published by
// the Free Software Foundation; either version 2 of the License, or
// (at your option) any later version.
//
// PRIME is distributed in the hope that it will be useful,
// but WITHOUT ANY WARRANTY; without even the implied warranty of
// MERCHANTABILITY or FITNESS FOR A PARTICULAR PURPOSE.  See the
// GNU General Public License for more details.
//
// You should have received a copy of the GNU General Public License
// along with PRIME; if not, write to the Free Software
// Foundation, Inc., 51 Franklin St, Fifth Floor, Boston, MA  02110-1301  USA

#ifndef __ALIGNMENT_H__
#define __ALIGNMENT_H__

#include "residue.h"
#include "sequence.h"
#include <vector>
#include <map>

class PathList;
class PTHolder;

class Alignment
{
    public:
	Alignment();

	Alignment(const Sequence&);

	Alignment(const std::vector<Sequence*>&);

	Alignment(const Sequence&, const Sequence&, const PathList&);
	Alignment(const Alignment&, const Alignment&, const PathList&,
		const PTHolder* = 0);

	~Alignment();

	void divideAlignment(const std::vector<size_t>&, Alignment&);
	void eraseGapColumn();
	void changeTerminalGap();
	void resetTerminalGap();

	size_t getNumSequences() const;

	size_t getLength() const;

	const std::string& getName(size_t) const;
	Sequence getSequence(size_t) const;

	prrn::RESCODE getResidueCode(size_t, size_t) const;

	static void showMSF(const Alignment&, std::ostream&,
		const std::vector<Sequence>* = 0, size_t = 50);
	static void showFASTA(const Alignment&, std::ostream&,
		const std::vector<Sequence>* = 0, size_t = 60);
	static void showPHYLIP(const Alignment&, std::ostream&,
		const std::vector<Sequence>* = 0, size_t = 50);
	static void showGDE(const Alignment&, std::ostream&,
		const std::vector<Sequence>* = 0, size_t = 60);

    private:
	std::vector<Sequence> seqs_;
	static std::map<std::string, size_t> midx_;
};

extern double getSequenceIdentity(const Alignment&, size_t, size_t, bool = false);
extern double getAverageIdentity(const Alignment&, size_t , bool = false);
extern double getAverageIdentity(const Alignment&, const std::vector<size_t>&, bool = false);

inline Alignment::Alignment(){}
inline Alignment::~Alignment(){}

inline prrn::RESCODE Alignment::getResidueCode(size_t seqno, size_t colno) const
{
#ifdef DEBUG
    return seqs_.at(seqno).getResidueCode(colno);
#else
    return seqs_[seqno].getResidueCode(colno);
#endif
}

#endif
