# Supplementary material for: Improvement in accuracy of multiple sequence alignment using novel group-to-group sequence alignment algorithm with piecewise linear gap cost
Source: BMC Bioinformatics. 2006 Dec 1;7:524. doi: 10.1186/1471-2105-7-524 (PMC1769516; doi:10.1186/1471-2105-7-524)
Supplement: Additional File 1 — PRIME source code. This tar.gz archive includes the source files of PRIME. To compile PRIME, one can check 'INSTALL' and 'Makefile' in the archive. Although 'Makefile' basically assumes GNU make and g+ +, another compiler can be used with a few modification of 'Makefile'. [file 1471-2105-7-524-S1.gz › prime-1.0/avg_profile.cpp]

// avg_profile.cpp
//
// Last Modified: 30, Nov 2006
//
// Copyright (c) 2004-2006 Shinsuke Yamada
//
// This file is part of PRIME.
//
// PRIME is free software; you can redistribute it and/or modify
// it under the terms of the GNU General Public License as published by
// the Free Software Foundation; either version 2 of the License, or
// (at your option) any later version.
//
// PRIME is distributed in the hope that it will be useful,
// but WITHOUT ANY WARRANTY; without even the implied warranty of
// MERCHANTABILITY or FITNESS FOR A PARTICULAR PURPOSE.  See the
// GNU General Public License for more details.
//
// You should have received a copy of the GNU General Public License
// along with PRIME; if not, write to the Free Software
// Foundation, Inc., 51 Franklin St, Fifth Floor, Boston, MA  02110-1301  USA

#include "avg_profile.h"
#include "prrn.h"
#include "sequence.h"
#include "alignment.h"
#include "substitution_matrix.h"
#include <algorithm>

using namespace std;
using namespace prrn;

AverageProfile::AverageProfile(const Alignment& ra, const vector<double>& weight)
	: Profile(ra)
{
    gvv_._gvc_res.resize(length_);
    gvv_._gvc_gap.resize(length_);
    countGapState(ra, weight);
}

AverageProfile::~AverageProfile()
{
    delete frequency_;
    delete profile_;
}

AverageProfile& AverageProfile::operator+=(const AverageProfile& rap)
{
    Profile::operator+=(rap);
    gvv_ += rap.gvv_;
    return *this;
}

void AverageProfile::construct(const Sequence& rs, double weight)
{
    nsqn_ = 1;
    length_ = rs.getLength();

    Matrix<double>*pfreq = new Matrix<double>;
    pfreq->resize(end_, length_);
    for(size_t i = 0; i < length_; ++i)
	(*pfreq)(rs.getResidueCode(i), i) = weight;
    if(frequency_)
	delete frequency_;
    frequency_ = pfreq;

    static const SubstitutionMatrix& sm = SubstitutionMatrix::getInstance();
    Matrix<SCORE>*pprof = new Matrix<SCORE>;
    pprof->resize(end_, length_);
    for(size_t i = 0; i < length_; ++i)
    {
	const RESCODE rc = rs.getResidueCode(i);
	for(RESCODE j = begin_; j < end_; ++j)
	    (*pprof)(j, i) = sm.getScore(j, rc) * weight;
    }
    if(profile_)
	delete profile_;
    profile_ = pprof;

    gvv_._gvc_res.resize(length_);
    gvv_._gvc_gap.resize(length_);
    size_t gstat = 0;
    Sequence::const_iterator i = rs.begin();
    Sequence::const_iterator ie = rs.end();
    vector<GapProfile>::iterator g = gvv_._gvc_gap.begin();
    vector<GapProfile>::iterator r = gvv_._gvc_res.begin();
    while(i != ie)
    {
	if(*(i++) == PenaltyGap)
	{
	    (g++)->set(gvar(gstat, weight));
	    ++r;
	    ++gstat;
	}
	else
	{
	    (r++)->set(gvar(gstat, weight));
	    ++g;
	    gstat = 0;
	}
    }
}

void AverageProfile::makeProfile(const Alignment& a, const vector<double>& weight)
{
#ifdef DEBUG
    assert(begin_ < end_);
#endif
    profile_ = new Matrix<SCORE>;
    profile_->resize(end_, length_);

    static const SubstitutionMatrix& sm = SubstitutionMatrix::getInstance();

    const size_t nrow = a.getNumSequences();
    vector<SCORE> tmp_freq(end_, limitScoreZero);
    for(size_t i = 0; i < length_; ++i)
    {
	for(size_t j = 0; j < nrow; ++j)
	    tmp_freq[a.getResidueCode(j, i)] += weight[j];

	for(RESCODE j = begin_; j < end_; ++j)
	    for(RESCODE k = begin_; k < end_; ++k)
		(*profile_)(j, i) += sm.getScore(j, k) * tmp_freq[k];
	fill(tmp_freq.begin(), tmp_freq.end(), limitScoreZero);
    }
}

void AverageProfile::multiplyWeight(double weight)
{
    *profile_ *= weight;
    *frequency_ *= weight;
    gvv_.multiplyWeight(weight);
}

void AverageProfile::mergeProfile(const AverageProfile& a, const AverageProfile& b, double weight)
{
    *this = a;
    *this += b;
    multiplyWeight(weight);
}

bool AverageProfile::isEqualProfile(AverageProfile& a, AverageProfile& b)
{
    if(Profile::isEqualFrequency(a, b)
	    && Profile::isEqualProfile(a, b)
	    && a.gvv_ == b.gvv_)
	return true;
    else
	return false;
}

void AverageProfile::countFrequency(const Alignment& ra, const vector<double>& weight)
{
#ifdef DEBUG
    assert(begin_ < end_);
#endif
    frequency_ = new Matrix<double>;
    frequency_->resize(end_, length_);
    for(size_t i = 0; i < length_; ++i)
	for(size_t j = 0; j < nsqn_; ++j)
	    (*frequency_)(ra.getResidueCode(j, i), i) += weight[j];
}

void AverageProfile::countGapState(const Alignment& ra, const vector<double>& weight)
{
    size_t tgs = 0;
    for(size_t i = 0; i < nsqn_; ++i)
    {
	tgs = 0;
	for(size_t j = 0; j < length_; ++j)
	{
	    if(ra.getResidueCode(i, j) == PenaltyGap)
	    {
		gvv_._gvc_gap[j].addState(tgs, weight[i]);
		++tgs;
	    }
	    else
	    {
		gvv_._gvc_res[j].addState(tgs, weight[i]);
		tgs = 0;
	    }
	}
    }
    for_each(gvv_._gvc_res.begin(), gvv_._gvc_res.end(),
	    mem_fun_ref(&GapProfile::sort));
    for_each(gvv_._gvc_res.begin(), gvv_._gvc_res.end(),
	    mem_fun_ref(&GapProfile::cumulate));
    for_each(gvv_._gvc_gap.begin(), gvv_._gvc_gap.end(),
	    mem_fun_ref(&GapProfile::sort));
}
