# Supplementary material for: Improvement in accuracy of multiple sequence alignment using novel group-to-group sequence alignment algorithm with piecewise linear gap cost
Source: BMC Bioinformatics. 2006 Dec 1;7:524. doi: 10.1186/1471-2105-7-524 (PMC1769516; doi:10.1186/1471-2105-7-524)
Supplement: Additional File 1 — PRIME source code. This tar.gz archive includes the source files of PRIME. To compile PRIME, one can check 'INSTALL' and 'Makefile' in the archive. Although 'Makefile' basically assumes GNU make and g+ +, another compiler can be used with a few modification of 'Makefile'. [file 1471-2105-7-524-S1.gz › prime-1.0/dynamic_gap_state.h]

// dynamic_gap_state.h
//
// Last Modified: 30, Nov 2006
//
// Copyright (c) 2004-2006 Shinsuke Yamada
//
// This file is part of PRIME.
//
// PRIME is free software; you can redistribute it and/or modify
// it under the terms of the GNU General Public License as published by
// the Free Software Foundation; either version 2 of the License, or
// (at your option) any later version.
//
// PRIME is distributed in the hope that it will be useful,
// but WITHOUT ANY WARRANTY; without even the implied warranty of
// MERCHANTABILITY or FITNESS FOR A PARTICULAR PURPOSE.  See the
// GNU General Public License for more details.
//
// You should have received a copy of the GNU General Public License
// along with PRIME; if not, write to the Free Software
// Foundation, Inc., 51 Franklin St, Fifth Floor, Boston, MA  02110-1301  USA

#ifndef __DYNAMIC_GAP_STATE_H__
#define __DYNAMIC_GAP_STATE_H__

#include "prrn.h"
#include "gap_profile.h"
#include <vector>
#include <functional>

typedef struct _dg	// for one Dynamic Gap
{
    _dg(size_t = 0, size_t = 0);

    void incl();
    bool isEqualStaticGapLength(size_t) const;

    size_t static_gap_length_;
    size_t dynamic_gap_length_;
} dg;

inline dg::_dg(size_t s, size_t g)
    : static_gap_length_(s)
    , dynamic_gap_length_(g)
    {}

inline void dg::incl()
{
    ++dynamic_gap_length_;
}

inline bool dg::isEqualStaticGapLength(size_t stat_len) const
{
    return (static_gap_length_ == stat_len);
}

class GapProfile;
class ProfileDPLong;
class ProfileDPGlobal;

class DynamicGapStates
{
    private:
	friend class ProfileDPLong;
	friend class ProfileDPGlobal;

    public:
	DynamicGapStates();
	~DynamicGapStates();

	const dg& operator[](const size_t& pos) const;

	void set(const dg& rdg);

	size_t size() const;

	size_t getDynamicGapLength(size_t) const;

	void incl(const DynamicGapStates&);
	void update(const GapProfile&, const DynamicGapStates&);

	void swap(DynamicGapStates& rdgs);

	void clear();

	void show() const;
    private:
	typedef std::vector<dg>::iterator iterator;
	typedef std::vector<dg>::const_iterator const_iterator;
	std::vector<dg> state_;
};

inline DynamicGapStates::DynamicGapStates(){}
inline DynamicGapStates::~DynamicGapStates(){}

inline size_t DynamicGapStates::getDynamicGapLength(size_t stat_len) const
{
    const const_iterator cie = state_.end();
    const_iterator ci = find_if(state_.begin(), cie,
	    bind2nd(std::mem_fun_ref(&dg::isEqualStaticGapLength), stat_len));
    return  (ci != cie) ? ci->dynamic_gap_length_ : 0;
}

inline void DynamicGapStates::incl(const DynamicGapStates& rdgs)
{
    if(this != &rdgs)
	state_ = rdgs.state_;
    for_each(state_.begin(), state_.end(), std::mem_fun_ref(&dg::incl));
}

inline void DynamicGapStates::swap(DynamicGapStates& rdgs)
{
    state_.swap(rdgs.state_);
}

inline void DynamicGapStates::clear()
{
    state_.clear();
}

typedef struct _cell
{
    prrn::SCORE score;
    DynamicGapStates dgs_a;
    DynamicGapStates dgs_b;
    size_t path;

    _cell(prrn::SCORE = prrn::limitScoreZero);
    ~_cell();

    void swap(_cell&);

    void updt_diag(_cell&, const prrn::SCORE&,
	    const GapProfileVector&, size_t,
	    const GapProfileVector&, size_t);
    void updt_vert(const prrn::SCORE&,
	    const GapProfileVector&, size_t, _cell&);
    void updt_hori(const prrn::SCORE&,
	    const GapProfileVector&, size_t, _cell&);
} cell;

inline cell::~_cell(){}

inline void cell::swap(_cell& rc)
{
    using std::swap;
    swap(score, rc.score);
    dgs_a.swap(rc.dgs_a);
    dgs_b.swap(rc.dgs_b);
    swap(path, rc.path);
}

inline void cell::updt_diag(_cell& source, const prrn::SCORE& scr,
	const GapProfileVector& gva, size_t posa,
	const GapProfileVector& gvb, size_t posb)
{
    dgs_a.update(gva._gvc_gap[posa], dgs_a);
    dgs_b.update(gvb._gvc_gap[posb], dgs_b);

    swap(source);
    source.score += scr;
}

inline void cell::updt_vert(const prrn::SCORE& scr,
	const GapProfileVector& gv, size_t pos, _cell& source)
{
    if(this != &source)
    {
	score = source.score + scr;
	path = source.path;
    }
    else
	score += scr;

    dgs_a.update(gv._gvc_gap[pos], source.dgs_a);
    dgs_b.incl(source.dgs_b);
}

inline void cell::updt_hori(const prrn::SCORE& scr,
	const GapProfileVector& gv, size_t pos, _cell& source)
{
    if(this != &source)
    {
	score = source.score + scr;
	path = source.path;
    }
    else
	score += scr;

    dgs_a.incl(source.dgs_a);
    dgs_b.update(gv._gvc_gap[pos], source.dgs_b);
}

typedef struct _cell4lng
{
    cell c;
    mutable std::vector<std::pair<int, int> > dgp_a;
    mutable std::vector<std::pair<int, int> > dgp_b;

    _cell4lng(const prrn::SCORE& = prrn::limitScoreZero);
    ~_cell4lng();

    _cell4lng(const _cell4lng&);

    _cell4lng& operator=(const _cell4lng&);

    static void updt_dgp(int pos, std::vector<std::pair<int, int> >&);

    void updt_diag(_cell4lng&, const prrn::SCORE& scr,
	    const GapProfileVector&, size_t,
	    const GapProfileVector&, size_t);
    void updt_vert(const prrn::SCORE&, const GapProfileVector&, size_t, _cell4lng&, size_t);
    void updt_hori(const prrn::SCORE&, const GapProfileVector&, size_t, _cell4lng&, size_t);

    void show() const;
} cell4lng;

inline cell4lng::~_cell4lng(){}

inline _cell4lng& cell4lng::operator=(const _cell4lng& rc)
{
    if(this != &rc)
    {
	c = rc.c;
	dgp_a = rc.dgp_a;
	dgp_b = rc.dgp_b;
    }
    return *this;
}

inline void cell4lng::updt_dgp(int pos, std::vector<std::pair<int, int> >& rdgp)
{
    if(!rdgp.empty() && rdgp.back().first-1 == pos)
	++rdgp.back().second;
    else
	rdgp.push_back(std::make_pair(pos+1, 1));
}

inline void cell4lng::updt_diag(_cell4lng& source, const prrn::SCORE& scr,
	const GapProfileVector& gva, size_t posa,
	const GapProfileVector& gvb, size_t posb)
{
    c.updt_diag(source.c, scr, gva, posa, gvb, posb);
    dgp_a.swap(source.dgp_a);
    dgp_b.swap(source.dgp_b);
}

inline void cell4lng::updt_vert(const prrn::SCORE& scr,
	const GapProfileVector& gv, size_t pos, _cell4lng& source, size_t vpos)
{
    c.updt_vert(scr, gv, pos, source.c);
    if(this != &source)
    {
	dgp_a = source.dgp_a;
	dgp_b = source.dgp_b;
    }
    updt_dgp(vpos, dgp_b);
}

inline void cell4lng::updt_hori(const prrn::SCORE& scr,
	const GapProfileVector& gv, size_t pos, _cell4lng& source, size_t hpos)
{
    c.updt_hori(scr, gv, pos, source.c);
    if(this != &source)
    {
	dgp_a = source.dgp_a;
	dgp_b = source.dgp_b;
    }
    updt_dgp(hpos, dgp_a);
}

#endif
