# Supplementary material for: Improvement in accuracy of multiple sequence alignment using novel group-to-group sequence alignment algorithm with piecewise linear gap cost
Source: BMC Bioinformatics. 2006 Dec 1;7:524. doi: 10.1186/1471-2105-7-524 (PMC1769516; doi:10.1186/1471-2105-7-524)
Supplement: Additional File 1 — PRIME source code. This tar.gz archive includes the source files of PRIME. To compile PRIME, one can check 'INSTALL' and 'Makefile' in the archive. Although 'Makefile' basically assumes GNU make and g+ +, another compiler can be used with a few modification of 'Makefile'. [file 1471-2105-7-524-S1.gz › prime-1.0/gap_profile.cpp]

// gap_profile.cpp
//
// Last Modified: 30, Nov 2006
//
// Copyright (c) 2004-2006 Shinsuke Yamada
//
// This file is part of PRIME.
//
// PRIME is free software; you can redistribute it and/or modify
// it under the terms of the GNU General Public License as published by
// the Free Software Foundation; either version 2 of the License, or
// (at your option) any later version.
//
// PRIME is distributed in the hope that it will be useful,
// but WITHOUT ANY WARRANTY; without even the implied warranty of
// MERCHANTABILITY or FITNESS FOR A PARTICULAR PURPOSE.  See the
// GNU General Public License for more details.
//
// You should have received a copy of the GNU General Public License
// along with PRIME; if not, write to the Free Software
// Foundation, Inc., 51 Franklin St, Fifth Floor, Boston, MA  02110-1301  USA

#include "gap_profile.h"
#include <iostream>
#include <iomanip>

using namespace std;

GapProfile& GapProfile::operator-=(const GapProfile& rg)
{
    const gv_const_iter ie = rg.gv_.end();
    for(gv_const_iter i = rg.gv_.begin(); i != ie; ++i)
    {
	gv_iter j = find_if(gv_.begin(), gv_.end(),
		bind2nd(equal_to_1st<size_t, double>(), i->first));
#ifdef DEBUG
	assert(j != gv_.end());
#endif
	j->second -= i->second;
    }
    return *this;
}

bool GapProfile::operator==(const GapProfile& rg) const
{
    gv_const_iter i = gv_.begin();
    const gv_const_iter ie = gv_.end();
    gv_const_iter j = rg.gv_.begin();
    const gv_const_iter je = rg.gv_.end();

    while(i != ie && j != je)
    {
	if(i->first != j->first
		|| !isApproxEqual(i->second, j->second))
	    return false;
	++i;
	++j;
    }
    return true;
}

void GapProfile::addProfile(const GapProfile& rg)
{
    static vector<gvar> tgp;
    tgp.clear();

    gv_iter i = gv_.begin();
    const gv_iter ie = gv_.end();
    gv_const_iter j = rg.gv_.begin();
    const gv_const_iter je = rg.gv_.end();

    while(i != ie && j != je)
    {
	if(i->first > j->first)
	{
	    tgp.push_back(*j);
	    ++j;
	}
	else if(i->first < j->first)
	{
	    tgp.push_back(*i);
	    ++i;
	}
	else //if(i->first == j->first)
	{
	    tgp.push_back(gvar(i->first, i->second + j->second));
	    ++i, ++j;
	}
    }
    if(i == ie)
	copy(j, je, back_inserter(tgp));
    else //if(j == je)
	copy(i, ie, back_inserter(tgp));
    gv_.swap(tgp);
}

void GapProfile::addEachGapLength(gapstate len)
{
    const gv_iter ie = gv_.end();
    for(gv_iter i = gv_.begin(); i != ie; ++i)
	i->first += len;
}

bool GapProfile::addGapLength(gapstate ngap, size_t len)
{
    const gv_iter ie = gv_.end();
    gv_iter i = find_if(gv_.begin(), ie,
	    bind2nd(equal_to_1st<size_t, double>(), ngap));
    if(i != ie)
    {
	i->first += len;
	return true;
    }
    else
	return false;
}

void GapProfile::substEachGapLength(size_t len)
{
    const gv_iter ie = gv_.end();
    for(gv_iter i = gv_.begin(); i != ie; ++i)
	i->first -= len;
}

bool GapProfile::substGapLength(gapstate ngap, size_t len)
{
    const gv_iter ie = gv_.end();
    gv_iter i = find_if(gv_.begin(), ie,
	    bind2nd(equal_to_1st<size_t, double>(), ngap));
    if(i != ie)
    {
	i->first -= len;
	return true;
    }
    else
	return false;
}

void GapProfile::addState(gapstate ngap, frequency weight)
{
    const gv_iter ie = gv_.end();
    gv_iter i = find_if(gv_.begin(), ie,
	    bind2nd(equal_to_1st<size_t, double>(), ngap));
    if(i != ie)
	i->second += weight;
    else
	gv_.push_back(gvar(ngap, weight));
}

void GapProfile::multiplyWeight(double weight)
{
    const gv_iter ie = gv_.end();
    for(gv_iter i = gv_.begin(); i != ie; ++i)
	i->second *= weight;
}

void GapProfile::cumulate()
{
    for(int i = gv_.size()-1; i > 0; --i)
	gv_[i-1].second += gv_[i].second;
}

void GapProfile::decumulate()
{
    const int size = gv_.size();
    for(int i = 1; i < size; ++i)
	gv_[i-1].second -= gv_[i].second;
}

frequency GapProfile::getGapFreq(gapstate ngap) const
{
    const gv_const_iter ie = gv_.end();
    gv_const_iter i = find_if(gv_.begin(), ie,
	    bind2nd(equal_to_1st<size_t, double>(), ngap));
    return (i != ie) ? i->second : 0.0;
}

frequency GapProfile::getNumGapOpens(const GapProfile &rg) const
{
    double fgap = 0.0;
    const gv_const_iter ie = gv_.end();
    gv_const_iter j = rg.gv_.begin();
    const gv_const_iter je = rg.gv_.end();
    for(gv_const_iter i = gv_.begin(); i != ie; ++i)
    {
	for(; j != je; ++j)
	{
	    if(j->first >= i->first)
	    {
		fgap += j->second * i->second;
		break;
	    }
	}
    }
    return fgap;
}

bool GapProfile::isGapColumn() const
{
    const gv_const_iter ie = gv_.end();
    for(gv_const_iter i = gv_.begin(); i != ie; ++i)
	if(!isApproxEqual(i->second, 0.0))
	    return false;
    return true;
}

void GapProfile::show() const
{
    if(gv_.empty())
    {
	cerr << "emtpy\n";
	return;
    }

    const gv_const_iter ie = gv_.end();
    for(gv_const_iter i = gv_.begin(); i != ie; ++i)
	cerr << "(" << setw(2) << i->first << ", "
	    << setw(2) << i->second << ") "; 
    cerr << "\n";
}

void GapProfileVector::getCurGapState(size_t pos, GapProfile& gp) const
{
    gp.gv_.resize(_gvc_gap[pos].gv_.size()+1);
    gv_iter j = gp.gv_.begin();
    *(j++) = gvar(0, _gvc_res[pos].getMinGapFreq());
    gv_const_iter ie = _gvc_gap[pos].gv_.end();
    for(gv_const_iter i = _gvc_gap[pos].gv_.begin(); i != ie; ++i)
	*(j++) = gvar(i->first+1, i->second);
}

GapProfileVector& GapProfileVector::operator+=(const GapProfileVector& rgv)
{
    GapProfile t;
    vecgp::iterator ie = _gvc_res.end();
    vecgp::const_iterator j = rgv._gvc_res.begin();
    for(vecgp::iterator i = _gvc_res.begin(); i != ie; ++i)
    {
	t = *(j++);
	t.decumulate();
	i->decumulate();
	i->addProfile(t);
	i->cumulate();
    }

    ie = _gvc_gap.end();
    j = rgv._gvc_gap.begin();
    for(vecgp::iterator i = _gvc_gap.begin(); i != ie; ++i)
	i->addProfile(*(j++));

    return *this;
}

bool GapProfileVector::operator==(const GapProfileVector& rgv) const
{
    return (_gvc_res == rgv._gvc_res
	    && _gvc_gap == rgv._gvc_gap);
}

void GapProfileVector::multiplyWeight(double weight)
{
    vecgp::iterator ie = _gvc_res.end();
    for(vecgp::iterator i = _gvc_res.begin(); i != ie; ++i)
	i->multiplyWeight(weight);

    ie = _gvc_gap.end();
    for(vecgp::iterator i = _gvc_gap.begin(); i != ie; ++i)
	i->multiplyWeight(weight);
}

void GapProfileVector::show() const
{
    size_t k = 0;
    const vector<GapProfile>::const_iterator ie = _gvc_res.end();
    cerr << "gap state variables\n";
    for(vector<GapProfile>::const_iterator
	    i = _gvc_res.begin(), j = _gvc_gap.begin();
	    i != ie; ++i, ++j)
    {
	cerr << k++ << "\n";

	cerr << "\tS+: ";
	i->show();

	cerr << "\tT : ";
	j->show();
    }
    cerr << "\n";
}
