# Supplementary material for: Improvement in accuracy of multiple sequence alignment using novel group-to-group sequence alignment algorithm with piecewise linear gap cost
Source: BMC Bioinformatics. 2006 Dec 1;7:524. doi: 10.1186/1471-2105-7-524 (PMC1769516; doi:10.1186/1471-2105-7-524)
Supplement: Additional File 1 — PRIME source code. This tar.gz archive includes the source files of PRIME. To compile PRIME, one can check 'INSTALL' and 'Makefile' in the archive. Although 'Makefile' basically assumes GNU make and g+ +, another compiler can be used with a few modification of 'Makefile'. [file 1471-2105-7-524-S1.gz › prime-1.0/gap_profile.h]

// gap_profile.h
//
// Last Modified: 30, Nov 2006
//
// Copyright (c) 2004-2006 Shinsuke Yamada
//
// This file is part of PRIME.
//
// PRIME is free software; you can redistribute it and/or modify
// it under the terms of the GNU General Public License as published by
// the Free Software Foundation; either version 2 of the License, or
// (at your option) any later version.
//
// PRIME is distributed in the hope that it will be useful,
// but WITHOUT ANY WARRANTY; without even the implied warranty of
// MERCHANTABILITY or FITNESS FOR A PARTICULAR PURPOSE.  See the
// GNU General Public License for more details.
//
// You should have received a copy of the GNU General Public License
// along with PRIME; if not, write to the Free Software
// Foundation, Inc., 51 Franklin St, Fifth Floor, Boston, MA  02110-1301  USA

#ifndef __GAP_PROFILE_H__
#define __GAP_PROFILE_H__

#include "util.h"
#include "util_std.hpp"
#include <vector>

typedef std::pair<size_t, double> gvar;
typedef gvar::first_type gapstate;
typedef gvar::second_type frequency;
typedef std::vector<gvar>::iterator gv_iter;
typedef std::vector<gvar>::reverse_iterator gv_rev_iter;
typedef std::vector<gvar>::const_iterator gv_const_iter;
typedef std::vector<gvar>::const_reverse_iterator gv_const_rev_iter;

struct GapProfile
{
    public:
	GapProfile();
	~GapProfile();

	GapProfile(size_t);
	GapProfile(const gvar&);

	GapProfile& operator-=(const GapProfile&);

	bool operator==(const GapProfile&) const;

	gvar& operator[](size_t);
	const gvar& operator[](size_t) const;

	size_t size() const;

	void set(const gvar &);

	void clear();

	void addProfile(const GapProfile&);

	void addEachGapLength(gapstate);
	bool addGapLength(gapstate, size_t);

	void substEachGapLength(size_t);
	bool substGapLength(gapstate, size_t);

	void addState(gapstate, frequency);

	void multiplyWeight(double);

	void cumulate();
	void decumulate();

	frequency getMinGapFreq() const;
	frequency getGapFreq(gapstate) const;

	frequency getNumGapOpens(const GapProfile&) const;

	void sort();

	void eraseZeroFrequency();

	bool isGapColumn() const;

	void show() const;

	std::vector<gvar> gv_;
};

inline GapProfile::GapProfile(){}
inline GapProfile::~GapProfile(){}

inline GapProfile::GapProfile(size_t n)
{
    gv_.reserve(n);
}

inline void GapProfile::set(const gvar &rgv)
{
    gv_.push_back(rgv);
}

inline GapProfile::GapProfile(const gvar& rgv)
{
    set(rgv);
}

inline gvar& GapProfile::operator[](size_t pos)
{
    return gv_[pos];
}

inline const gvar& GapProfile::operator[](size_t pos) const
{
    return gv_[pos];
}

inline size_t GapProfile::size() const
{
    return gv_.size();
}

inline void GapProfile::clear()
{
    gv_.clear();
}

inline frequency GapProfile::getMinGapFreq() const
{
    return gv_.begin()->second;
}

inline void GapProfile::sort()
{
    std::sort(gv_.begin(), gv_.end(), less1st<size_t, double>());
}

inline void GapProfile::eraseZeroFrequency()
{
    gv_.erase(std::remove_if(gv_.begin(), gv_.end(),
		bind2nd(equal_to_2nd<size_t, double>(), 0.0)), gv_.end());
}

typedef struct _GapProfileVector
{
    typedef std::vector<GapProfile> vecgp;

    vecgp _gvc_res;	// Gap Variable when a residue of Current position is a RESidue
    vecgp _gvc_gap;	// Gap Variable when a residue of Current position is a GAP

    _GapProfileVector();
    ~_GapProfileVector();

    void getCurGapState(size_t pos, GapProfile& gp) const;

    _GapProfileVector& operator+=(const _GapProfileVector&);
    bool operator==(const _GapProfileVector&) const;
    void multiplyWeight(double);
    void show() const;
} GapProfileVector;

inline GapProfileVector::_GapProfileVector(){}
inline GapProfileVector::~_GapProfileVector(){}

#endif
