# Supplementary material for: Improvement in accuracy of multiple sequence alignment using novel group-to-group sequence alignment algorithm with piecewise linear gap cost
Source: BMC Bioinformatics. 2006 Dec 1;7:524. doi: 10.1186/1471-2105-7-524 (PMC1769516; doi:10.1186/1471-2105-7-524)
Supplement: Additional File 1 — PRIME source code. This tar.gz archive includes the source files of PRIME. To compile PRIME, one can check 'INSTALL' and 'Makefile' in the archive. Although 'Makefile' basically assumes GNU make and g+ +, another compiler can be used with a few modification of 'Makefile'. [file 1471-2105-7-524-S1.gz › prime-1.0/INSTALL]

This document describes how to compile PRIME program.

The simplest way of its compile is to type `make'.

The `Makefile' basically assumes that you use the programs:
	  (i) GNU make,
	 (ii) GNU g++ (gcc), and
	(iii) GNU sed (if you want to use an older g++).
These programs are required for generating source file
dependency information. Therefore, even if you do not
use GNU make, you can use `Makefile' with target `binary'; 
`make binary' also generate the `prime' binary.

If you use a compiler such as icc or older gcc,
you may have to add the `-DCLIMITS' option to `CXXFLAGS'.
For details, see `Makefile'.

After compile, copy `prime' into your favorite directory.

This document is still under construction. Sorry for inconvenience.
