# Supplementary material for: Improvement in accuracy of multiple sequence alignment using novel group-to-group sequence alignment algorithm with piecewise linear gap cost
Source: BMC Bioinformatics. 2006 Dec 1;7:524. doi: 10.1186/1471-2105-7-524 (PMC1769516; doi:10.1186/1471-2105-7-524)
Supplement: Additional File 1 — PRIME source code. This tar.gz archive includes the source files of PRIME. To compile PRIME, one can check 'INSTALL' and 'Makefile' in the archive. Although 'Makefile' basically assumes GNU make and g+ +, another compiler can be used with a few modification of 'Makefile'. [file 1471-2105-7-524-S1.gz › prime-1.0/Makefile]

### you may change the three options below depending on your favorite compiler ###

# compiler specification
CXX		:= g++

# compiler warning and optimization
CXXFLAGS	:= -Wall -Winline -O2
#CXXFLAGS	:= -Wall -Winline -O2 -DCLIMITS

# architecture-specific optimization
# for Pentium4
#ARCHFLAGS	:= -mtune=pentium4 -mcpu=pentium4
# for G5 Mac
#ARCHFLAGS	:= -mtune=G5 -mcpu=G5

# if you would like to static binary, comment out the below line
#STATIC		:= -static


### the following lines should not be modefied ###

LINKER		:= $(CXX) $(STATIC)
LDFLAGS		:=

COMPILE		:= $(CXX) $(CXXFLAGS) $(ARCHFLAGS) -c
LINK		:= $(LINKER) $(LDFLAGS)

STRIP		:= strip

GCC		:= gcc
# Note: You must use GNU sed.
# If not, you have to rewrite make-depend macro.
SED		:= sed

RM		:= rm -f
MV		:= mv -f

SOURCES		:= $(wildcard *.cpp)
OBJS		:= $(subst .cpp,.o,$(SOURCES))

PROGRAM		:= prime

all:
ifneq "$(MAKECMDGOALS)" "clean"
  -include $(subst .cpp,.d,$(SOURCES))
endif

.PHONY: all
all: $(PROGRAM)

$(PROGRAM): $(OBJS)
	$(LINK) $^ -o $@
	@ $(STRIP) $@

.PHONY: clean
clean:
	$(RM) *.o *.d $(PROGRAM)

# $(call make-depend,source-file,object-file,depend-file)
define make-depend
  @ $(GCC) -MM -MF $3 -MP -MT $2 $1
endef
# If your gcc does not support the above options,
# you can use the following macro.
# Note that you have to use GNU sed; if not,
# you have to rewrite `sed' part of the macro.
#define make-depend
#  @ $(COMPILE) -M $1 | \
#  $(SED) 's,\($$(notdir $2)\) *:,$$(dir $2) $3: ,' > $3.tmp
#  $(SED) -e 's/#.*//' \
#         -e 's/^[^:]*: *//' \
#         -e 's/ *\\$$$$//'  \
#         -e '/^$$$$/ d'     \
#         -e 's/$$$$/ :/' $3.tmp >> $3.tmp
#  @ $(MV) $3.tmp $3
#endef

%.o: %.cpp
	$(call make-depend,$<,$@,$(subst .o,.d,$@))
	$(COMPILE) $< 

# This target is for those who can not use gcc, GNU make, and/or GNU sed.
.PHONY:	binary
binary: $(SOURCES)
	$(CXX) $(CXXFLAGS) $(ARCHFLAGS) $(STATIC) $(SOURCES) -o $(PROGRAM)
	@ $(STRIP) $(PROGRAM)
