# Supplementary material for: Improvement in accuracy of multiple sequence alignment using novel group-to-group sequence alignment algorithm with piecewise linear gap cost
Source: BMC Bioinformatics. 2006 Dec 1;7:524. doi: 10.1186/1471-2105-7-524 (PMC1769516; doi:10.1186/1471-2105-7-524)
Supplement: Additional File 1 — PRIME source code. This tar.gz archive includes the source files of PRIME. To compile PRIME, one can check 'INSTALL' and 'Makefile' in the archive. Although 'Makefile' basically assumes GNU make and g+ +, another compiler can be used with a few modification of 'Makefile'. [file 1471-2105-7-524-S1.gz › prime-1.0/matrix.hpp]

// matrix.hpp
//
// Last Modified: 30, Nov 2006
//
// Copyright (c) 2004-2006 Shinsuke Yamada
//
// This file is part of PRIME.
//
// PRIME is free software; you can redistribute it and/or modify
// it under the terms of the GNU General Public License as published by
// the Free Software Foundation; either version 2 of the License, or
// (at your option) any later version.
//
// PRIME is distributed in the hope that it will be useful,
// but WITHOUT ANY WARRANTY; without even the implied warranty of
// MERCHANTABILITY or FITNESS FOR A PARTICULAR PURPOSE.  See the
// GNU General Public License for more details.
//
// You should have received a copy of the GNU General Public License
// along with PRIME; if not, write to the Free Software
// Foundation, Inc., 51 Franklin St, Fifth Floor, Boston, MA  02110-1301  USA

#ifndef __MATRIX_H__
#define __MATRIX_H__

#include <iosfwd>
#include <new>
#include <vector>
#ifdef DEBUG
#include <cassert>
#endif

template<typename T>
class Matrix
{
public:
	Matrix(){}
	Matrix(size_t);
	Matrix(size_t, size_t);
	Matrix(const Matrix&);
	Matrix& operator=(const Matrix&);
	Matrix& operator+=(const Matrix&);
	Matrix& operator*=(const T&);
	~Matrix(){}

	T& operator()(size_t, size_t);
	const T& operator()(size_t, size_t) const;

	void resize(size_t, size_t);

	void set(size_t, size_t, const T&);
	T get(size_t, size_t) const;

	size_t getRowSize() const;
	size_t getColumnSize() const;
	bool isSymmetric() const;
private:
	std::vector<std::vector<T> > elm_;

};

template<typename T>
Matrix<T>::Matrix(size_t size)
{
    resize(size, size);
}

template<typename T>
Matrix<T>::Matrix(size_t row, size_t col)
{
    resize(row, col);
}

template<typename T>
Matrix<T>::Matrix(const Matrix &sm)
	: elm_(sm.elm_)
{}

template<typename T>
Matrix<T> &Matrix<T>::operator=(const Matrix &sm)
{
    if(this != &sm)
	elm_ = sm.elm_;
    return *this;
}

template<typename T>
Matrix<T> &Matrix<T>::operator+=(const Matrix& sm)
{
    const size_t row = elm_.size();
#ifdef DEBUG
    assert(row == sm.elm_.size());
#endif
    const size_t col = elm_.begin()->size();
#ifdef DEBUG
    assert(col == sm.elm_.begin()->size());
#endif

    for(size_t i = 0; i < row; ++i)
	for(size_t j = 0; j < col; ++j)
	    elm_[i][j] += sm.elm_[i][j];

    return *this;
}

template<typename T>
Matrix<T> &Matrix<T>::operator*=(const T& val)
{
    const size_t row = elm_.size();
    const size_t col = elm_.begin()->size();

    for(size_t i = 0; i < row; ++i)
	for(size_t j = 0; j < col; ++j)
	    elm_[i][j] *= val;

    return *this;
}

template<typename T>
T& Matrix<T>::operator()(size_t i, size_t j)
{
#ifdef DEBUG
    return elm_.at(i).at(j);
#else
    return elm_[i][j];
#endif
}

template<typename T>
const T& Matrix<T>::operator()(size_t i, size_t j) const
{
#ifdef DEBUG
    return elm_.at(i).at(j);
#else
    return elm_[i][j];
#endif
}

template<typename T>
void Matrix<T>::resize(size_t row, size_t col)
{
    elm_.resize(row);
    for_each(elm_.begin(), elm_.end(),
	    bind2nd(mem_fun_ref(&std::vector<T>::resize), col));
}

template<typename T>
void Matrix<T>::set(size_t row, size_t col, const T& val)
{
#ifdef DEBUG
    elm_.at(row).at(col) = val;
#else
    elm_[row][col] = val;
#endif
}

template<typename T>
inline T Matrix<T>::get(size_t row, size_t col) const
{
#ifdef DEBUG
    return elm_.at(row).at(col);
#else
    return elm_[row][col];
#endif
}

template<typename T>
size_t Matrix<T>::getRowSize() const
{
    return elm_.size();
}

template<typename T>
size_t Matrix<T>::getColumnSize() const
{
#ifdef DEBUG
    assert(!elm_.empty());
#endif
    return elm_.begin()->size();
}

template<typename T>
bool Matrix<T>::isSymmetric() const
{
    const size_t size = elm_.size();
    if(size != elm_.begin()->size())
	return false;
    for(size_t i = 0; i < size; ++i)
	for(size_t j = i+1; j < size; ++j)
	    if(elm_[i][j] != elm_[j][i])
		return false;
    return true;
}

#endif
