# Supplementary material for: Improvement in accuracy of multiple sequence alignment using novel group-to-group sequence alignment algorithm with piecewise linear gap cost
Source: BMC Bioinformatics. 2006 Dec 1;7:524. doi: 10.1186/1471-2105-7-524 (PMC1769516; doi:10.1186/1471-2105-7-524)
Supplement: Additional File 1 — PRIME source code. This tar.gz archive includes the source files of PRIME. To compile PRIME, one can check 'INSTALL' and 'Makefile' in the archive. Although 'Makefile' basically assumes GNU make and g+ +, another compiler can be used with a few modification of 'Makefile'. [file 1471-2105-7-524-S1.gz › prime-1.0/multiple_dp_algorithm.h]

// multiple_dp_algorithm.h
//
// Last Modified: 30, Nov 2006
//
// Copyright (c) 2004-2006 Shinsuke Yamada
//
// This file is part of PRIME.
//
// PRIME is free software; you can redistribute it and/or modify
// it under the terms of the GNU General Public License as published by
// the Free Software Foundation; either version 2 of the License, or
// (at your option) any later version.
//
// PRIME is distributed in the hope that it will be useful,
// but WITHOUT ANY WARRANTY; without even the implied warranty of
// MERCHANTABILITY or FITNESS FOR A PARTICULAR PURPOSE.  See the
// GNU General Public License for more details.
//
// You should have received a copy of the GNU General Public License
// along with PRIME; if not, write to the Free Software
// Foundation, Inc., 51 Franklin St, Fifth Floor, Boston, MA  02110-1301  USA

#ifndef __MULTIPLE_DP_ALGORITHM_H__
#define __MULTIPLE_DP_ALGORITHM_H__

#include "substitution_matrix.h"
#include <vector>

class Sequence;
class Alignment;
class PTHolder;
class PairwiseDPAlgorithm;

class MultipleDPAlgorithm
{
    public:
	virtual ~MultipleDPAlgorithm();
	virtual void showAlignmentMode() const = 0;
	virtual Alignment getAlignment(const Alignment&, const Alignment&,
		const PTHolder* = 0) const = 0;
	virtual prrn::SCORE getSPScore(const Alignment&, const PTHolder* = 0) const = 0;

#ifdef MSA_TEST
	double getDPScore() const;
#endif

    protected:
	MultipleDPAlgorithm();

	const SubstitutionMatrix& sm_;
	const prrn::SCORE go_;
	const prrn::SCORE ge_;

#ifdef MSA_TEST
	mutable double score_;
#endif
};

inline MultipleDPAlgorithm::~MultipleDPAlgorithm(){}

extern bool refineAlignment(Alignment&, const MultipleDPAlgorithm&,
	const PTHolder&, std::vector<int>&, size_t, double);

extern void getProgressiveAlignment(const std::vector<Sequence>&,
	const PairwiseDPAlgorithm&, const MultipleDPAlgorithm&,
	const PTHolder&, Alignment&, bool = false);

#endif
