# Supplementary material for: Improvement in accuracy of multiple sequence alignment using novel group-to-group sequence alignment algorithm with piecewise linear gap cost
Source: BMC Bioinformatics. 2006 Dec 1;7:524. doi: 10.1186/1471-2105-7-524 (PMC1769516; doi:10.1186/1471-2105-7-524)
Supplement: Additional File 1 — PRIME source code. This tar.gz archive includes the source files of PRIME. To compile PRIME, one can check 'INSTALL' and 'Makefile' in the archive. Although 'Makefile' basically assumes GNU make and g+ +, another compiler can be used with a few modification of 'Makefile'. [file 1471-2105-7-524-S1.gz › prime-1.0/oligo_count.h]

// oligo_count.h
//
// Last Modified: 30, Nov 2006
//
// Copyright (c) 2004-2006 Shinsuke Yamada
//
// This file is part of PRIME.
//
// PRIME is free software; you can redistribute it and/or modify
// it under the terms of the GNU General Public License as published by
// the Free Software Foundation; either version 2 of the License, or
// (at your option) any later version.
//
// PRIME is distributed in the hope that it will be useful,
// but WITHOUT ANY WARRANTY; without even the implied warranty of
// MERCHANTABILITY or FITNESS FOR A PARTICULAR PURPOSE.  See the
// GNU General Public License for more details.
//
// You should have received a copy of the GNU General Public License
// along with PRIME; if not, write to the Free Software
// Foundation, Inc., 51 Franklin St, Fifth Floor, Boston, MA  02110-1301  USA

#ifndef __OLIGO_COUNT_H__
#define __OLIGO_COUNT_H__

#include "residue.h"
#include <vector>

class Sequence;

// Dayhoff(6): AGPST(X), C, DENQ(BZ), FWY, HKR, ILMV
const char dayhoff[prrn::nAACode] = {
    6, 6, 0, 0, 4,
    2, 2, 1, 2, 2,
    0, 4, 5, 5, 4,
    5, 3, 0, 0, 0,
    3, 3, 5, 2, 2};
const size_t nrc_dayhoff = 6;

// SE-B(10): AST(X), C, DN(B), EQ(Z), FY, G, HW, ILMV, KR, P
const char se_b[prrn::nAACode] = {
    10, 10, 0, 0, 8,
    2, 2, 1, 3, 3,
    5, 6, 7, 7, 8,
    7, 4, 9, 0, 0,
    6, 4, 7, 2, 3};
const size_t nrc_se_b = 10;

// WG(8): WFY, MLIV, C, G, P, ATS(X), NDEQ(BZ), HRK
// Note that this classification has been modified due to non-standard residue codes
const char wg[prrn::nAACode] = {
    8, 8, 5, 5, 7,
    6, 6, 2, 6, 6,
    3, 7, 1, 1, 7,
    1, 0, 4, 5, 5,
    0, 0, 1, 6, 6};
const size_t nrc_wg = 8;

/*
const RESIDUE AACode[nAACode] = {
    '.', '-', 'X', 'A', 'R',
    'N', 'D', 'C', 'Q', 'E',
    'G', 'H', 'I', 'L', 'K',
    'M', 'F', 'P', 'S', 'T',
    'W', 'Y', 'V', 'B', 'Z'};
    */

class Oligomer
{
    public:
	Oligomer();
	Oligomer(const Sequence&);
	~Oligomer();

	static void setResidueClass(const char*, size_t);
	static void setOligomerLength(size_t);
	static double getApproxSeqID(const Oligomer&, const Oligomer&);

    private:
	size_t nsgmt_;
	std::vector<size_t> oligo_;

	static size_t kmer_;

	static const char* pRC_;
	static size_t nrc_;
};

inline Oligomer::~Oligomer(){}

#endif
