# Supplementary material for: Improvement in accuracy of multiple sequence alignment using novel group-to-group sequence alignment algorithm with piecewise linear gap cost
Source: BMC Bioinformatics. 2006 Dec 1;7:524. doi: 10.1186/1471-2105-7-524 (PMC1769516; doi:10.1186/1471-2105-7-524)
Supplement: Additional File 1 — PRIME source code. This tar.gz archive includes the source files of PRIME. To compile PRIME, one can check 'INSTALL' and 'Makefile' in the archive. Although 'Makefile' basically assumes GNU make and g+ +, another compiler can be used with a few modification of 'Makefile'. [file 1471-2105-7-524-S1.gz › prime-1.0/pairwise_dp_long.cpp]

// pairwise_dp_long.cpp
//
// Last Modified: 30, Nov 2006
//
// Copyright (c) 2004-2006 Shinsuke Yamada
//
// This file is part of PRIME.
//
// PRIME is free software; you can redistribute it and/or modify
// it under the terms of the GNU General Public License as published by
// the Free Software Foundation; either version 2 of the License, or
// (at your option) any later version.
//
// PRIME is distributed in the hope that it will be useful,
// but WITHOUT ANY WARRANTY; without even the implied warranty of
// MERCHANTABILITY or FITNESS FOR A PARTICULAR PURPOSE.  See the
// GNU General Public License for more details.
//
// You should have received a copy of the GNU General Public License
// along with PRIME; if not, write to the Free Software
// Foundation, Inc., 51 Franklin St, Fifth Floor, Boston, MA  02110-1301  USA

#include "pairwise_dp_algorithm.h"
#include "substitution_matrix.h"
#include "sequence.h"
#include "alignment.h"
#include "path.h"
#include <iostream>
#include <algorithm>

using namespace std;
using namespace prrn;

PairwiseDPLong::PairwiseDPLong()
    : PairwiseDPAlgorithm()
    , L(sub_.getGapSize())
    , go_(sub_.getGapOpen())
    , ge_(sub_.getGapExtension())
{}

void PairwiseDPLong::showAlignmentMode() const
{
    cerr << "Pairwise alignment mode is long (terminal gaps are penalized)\n";
    cerr << "Gap penalty function g(x) = min{";
    for(size_t i = 0; i < L; ++i)
    {
	cerr << ge_[i] << "x + ";
	cerr << go_[i];
	if(i != L-1)
	    cerr << ", ";
    }
    cerr <<"}\n\n";
}

Alignment PairwiseDPLong::getAlignment(const Sequence &a, const Sequence &b) const
{
    // sequence lengths
    const size_t I = a.getLength();
    const size_t J = b.getLength();

    // scores
    // long gap assumed
    vector<SCORE> score_max(J+1, limitScoreZero);	// maximum score
    vector<size_t> path_max(J+1, 0);	// path for maximum score

    Matrix<SCORE> scores_vert(L, J+1);	// vertical scores
    Matrix<size_t> paths_vert(L, J+1);	// paths for vertical score

    vector<SCORE> tmp_scores_hori(L, limitScoreZero);
    vector<size_t> tmp_paths_hori(L, 0);

    SCORE tmp_score_diag = limitScoreZero;	// temporary diagonal scores
    size_t tmp_path_diag = 0;	// temporary path for diagonal score

    // for optimal path
    PathList path_list(I+J);
    path_list.setPath(0, 0, 0);

    // for path direction
    static const size_t fromDiagonal = 0;
    static const size_t fromVertical = 2;
    static const size_t fromHorizontal = 4;
    vector<size_t> path_direction(J+1, fromHorizontal);
    size_t diag_path_direction = fromDiagonal;

    // for maximum score and its path
    struct _max{
	SCORE score;
	size_t path;
	pair<size_t, size_t> pos;
    } maximum;

    // initialize
    // for maximum
    for(size_t j = 1; j <= J; ++j)
	score_max[j] = - sub_.getMinPenalty(j);

    // for vertical
    for(size_t i = 0; i < L; ++i)
	for(size_t j = 0; j <= J; ++j)
	    scores_vert(i, j) = - limitScoreMax;

#ifdef MATRIX
    cout << setw(7) << " ";
    for(size_t j = 0; j < J; ++j)
	cout << setw(4) << b[j] << " ";
    cout << "\n";	
    cout << setw(2) << " ";
    for(size_t j = 0; j <= J; ++j)
	cout << setw(4) << score_max[j] << " ";
    //cout << setw(4) << scores_vert(0, j) << " ";
    cout << "\n";
#endif

    // alignment
    for(size_t i = 1; i <= I; ++i)
    {
	// initialize
	tmp_score_diag = score_max[0];

	score_max[0] = - sub_.getMinPenalty(i);
	fill(tmp_scores_hori.begin(), tmp_scores_hori.end(), - limitScoreMax);

	tmp_path_diag = 0;
	fill(tmp_paths_hori.begin(), tmp_paths_hori.end(), 0);

	// calculation
	for(size_t j = 1; j <= J; ++j)
	{
	    // diagonal
	    SCORE t_max = tmp_score_diag + sub_.getScore(a.getResidueCode(i-1), b.getResidueCode(j-1));
	    size_t t_path = tmp_path_diag;
	    size_t t_path_direction = fromDiagonal;

	    // vertical
	    for(size_t l = 0; l < L; ++l)
	    {
		if(score_max[j] - go_[l] > scores_vert(l, j))
		{
		    scores_vert(l, j) = score_max[j] - go_[l];
		    paths_vert(l, j) = path_max[j];
		}
		scores_vert(l, j) -= ge_[l];
		if(t_max < scores_vert(l, j))
		{
		    t_max = scores_vert(l, j);
		    t_path = paths_vert(l, j);
		    t_path_direction = fromVertical;
		}
	    }

	    // horizontal
	    for(size_t l = 0; l < L; ++l)
	    {
		if(score_max[j-1] - go_[l] > tmp_scores_hori[l])
		{
		    tmp_scores_hori[l] = score_max[j-1] - go_[l];
		    tmp_paths_hori[l] = path_max[j-1];
		}
		tmp_scores_hori[l] -= ge_[l];
		if(t_max < tmp_scores_hori[l])
		{
		    t_max = tmp_scores_hori[l];
		    t_path = tmp_paths_hori[l];
		    t_path_direction = fromHorizontal;
		}
	    }


	    // set path
	    tmp_path_diag = path_max[j];
	    if(t_path_direction == fromDiagonal && diag_path_direction != fromDiagonal)
	    {
		path_list.setPath(i-1, j-1, t_path);
		path_max[j] = path_list.getSize() - 1;
	    }
	    else
		path_max[j] = t_path;

	    // set path direction
	    diag_path_direction = path_direction[j];
	    path_direction[j] = t_path_direction;

	    // set score
	    tmp_score_diag = score_max[j];
	    score_max[j] = t_max;
	}
#ifdef MATRIX
	cout << a[i-1] << " ";
	for(size_t j = 0; j <= J; ++j)
	    cout << setw(4) << score_max[j] << " ";
	//cout << setw(4) << scores_vert(0, j) << " ";
	cout << "\n";
#endif
	// initialize
	diag_path_direction = fromVertical;
    }
    path_list.setPath(I, J, path_max[J]);

#ifdef PSA_TEST
    cout << setw(4) << score_max[J] << " : ";
#endif
    return Alignment(a, b, path_list);
}
