# Supplementary material for: Improvement in accuracy of multiple sequence alignment using novel group-to-group sequence alignment algorithm with piecewise linear gap cost
Source: BMC Bioinformatics. 2006 Dec 1;7:524. doi: 10.1186/1471-2105-7-524 (PMC1769516; doi:10.1186/1471-2105-7-524)
Supplement: Additional File 1 — PRIME source code. This tar.gz archive includes the source files of PRIME. To compile PRIME, one can check 'INSTALL' and 'Makefile' in the archive. Although 'Makefile' basically assumes GNU make and g+ +, another compiler can be used with a few modification of 'Makefile'. [file 1471-2105-7-524-S1.gz › prime-1.0/params.cpp]

// params.cpp
//
// Last Modified: 30, Nov 2006
//
// Copyright (c) 2004-2006 Shinsuke Yamada
//
// This file is part of PRIME.
//
// PRIME is free software; you can redistribute it and/or modify
// it under the terms of the GNU General Public License as published by
// the Free Software Foundation; either version 2 of the License, or
// (at your option) any later version.
//
// PRIME is distributed in the hope that it will be useful,
// but WITHOUT ANY WARRANTY; without even the implied warranty of
// MERCHANTABILITY or FITNESS FOR A PARTICULAR PURPOSE.  See the
// GNU General Public License for more details.
//
// You should have received a copy of the GNU General Public License
// along with PRIME; if not, write to the Free Software
// Foundation, Inc., 51 Franklin St, Fifth Floor, Boston, MA  02110-1301  USA

#include "params.h"
#include <iostream>
#include <iomanip>

using namespace std;
using namespace prrn;

namespace
{
    int getHashValue(const char* str)
    {
	const size_t len = strlen(str);
	//return len + str[0] + str[len-1];
	return len * (str[0] + str[len-1]);
	/*
	const int Prmno = 211;
	unsigned int hval = 0, g = 0;
	for(char* p = str; *p; ++p)
	{
	    hval = (hval << 4) + (*p);
	    if((g = hval & 0xf0000000) != 0)
	    {
		hval ^= g>>24;
		hval ^= g;
	    }
	}
	return hval % Prmno;
	*/
    }

    const int hip = 1105;	//getHashValue("input");
    const int hop = 1362;	//getHashValue("output");
    const int hfmt = 1308;	//getHashValue("format");
    const int hrt = 2580;	//getHashValue("residue-type");
    const int hsm = 4465;	//getHashValue("substitution-matrix");
    const int hgp = 1752;	//getHashValue("gap-cost");
    const int halg = 1854;	//getHashValue("algorithm");
    const int hdst = 1608;	//getHashValue("distance");
    const int hnr = 3740;	//getHashValue("num-recalculation");
    const int hpt = 3621;	//getHashValue("phylogenetic-tree");
    const int hni = 4180;	//getHashValue("num-outer-iteration");
    const int hcut = 1206;	//getHashValue("cutoff");
    const int heqf = 4085;	//getHashValue("equalization-factor");

    const char cip[] = "input";
    const char cop[] = "output";
    const char cfmt[] = "format";
    const char crt[] = "residue-type";
    const char csm[] = "substitution-matrix";
    const char cgp[] = "gap-cost";
    const char calg[] = "algorithm";
    const char cdst[] = "distance";
    const char cnr[] = "num-recalculation";
    const char cpt[] = "phylogenetic-tree";
    const char cni[] = "num-outer-iteration";
    const char ccut[] = "cutoff";
    const char ceqf[] = "equalization-factor";

    void showHash()
    {
	cerr << "\nHash values:\n"
	    << setw(20) << cip << "\t" << getHashValue(cip) << "\n"
	    << setw(20) << cop << "\t" << getHashValue(cop) << "\n"
	    << setw(20) << cfmt << "\t" << getHashValue(cfmt) << "\n"
	    << setw(20) << crt << "\t" << getHashValue(crt) << "\n"
	    << setw(20) << csm << "\t" << getHashValue(csm) << "\n"
	    << setw(20) << cgp << "\t" << getHashValue(cgp) << "\n"
	    << setw(20) << calg << "\t" << getHashValue(calg) << "\n"
	    << setw(20) << cdst << "\t" << getHashValue(cdst) << "\n"
	    << setw(20) << cnr << "\t" << getHashValue(cnr) << "\n"
	    << setw(20) << cpt << "\t" << getHashValue(cpt) << "\n"
	    << setw(20) << cni << "\t" << getHashValue(cni) << "\n"
	    << setw(20) << ccut << "\t" << getHashValue(ccut) << "\n"
	    << setw(20) << ceqf << "\t" << getHashValue(ceqf) << "\n";
    }

    void setFormat(const char* fmt)
    {
	if(strcmp("msf", fmt) == 0)
	    opformat = MSF;
	if(strcmp("phylip", fmt) == 0)
	    opformat = PHYLIP;
	if(strcmp("gde", fmt) == 0)
	    opformat = GDE;
	else if(strcmp("fasta", fmt) != 0)
	{
	    cerr << "\nargument of `-f' option must be `fasta', `msf', `phylip', or `dge'.\n";
	    cerr << "default option `-f fasta' is used.\n\n";
	}
    }

    void setResidueType(const char* rt)
    {
	if(strcmp("amino", rt) == 0)
	{
	    res_type = AA;
	    nResType = nAACode;
	}
	else if(strcmp("dna", rt) == 0)
	{
	    res_type = DNA;
	    nResType = nNACode;
	}
	else if(strcmp("rna", rt) == 0)
	{
	    res_type = RNA;
	    nResType = nNACode;
	}
	else
	{
	    cerr << "\nargument of `-t' option must be `amino', `dna', or `rna'.\n";
	    cerr << "default option `-t amino' is used.\n\n";
	}
    }

    void setDistanceMethod(const char* mthd)
    {
	if(strcmp("oligo", mthd) == 0)
	    idm = Oligo;
	else if(strcmp("psa", mthd) != 0)
	{
	    cerr << "\nargument of `-d' option must be either `psa' or `oligo'.\n";
	    cerr << "default option `-d psa' is used.\n\n";
	}
    }

    void setGapCost(const char* gcname)
    {
	if(strcmp("affine", gcname) == 0)
	{
	    psaa = SeqAffine;
	    msaa = ProfAffine;
	}
	else if(strcmp("piecewise", gcname) != 0)
	{
	    cerr << "\nargument of `-a' option must be either `piecewise' or `affine'.\n";
	    cerr << "default option `-a piecewise' is used.\n\n";
	}
    }

    void setLongNameOptions(const char* optname, const char* param)
    {
	switch(getHashValue(optname))
	{
	    case hip:
		if(strcmp(cip, optname) == 0)
		{
		    ip_name = param;
		    return;
		}
		break;
	    case hop:
		if(strcmp(cop, optname) == 0)
		{
		    op_name = param;
		    out.open(param, ios::out);
		    return;
		}
		break;
	    case hfmt:
		if(strcmp(cfmt, optname) == 0)
		{
		    setFormat(param);
		    return;
		}
		break;
	    case hrt:
		if(strcmp(crt, optname) == 0)
		{
		    setResidueType(param);
		    return;
		}
		break;
	    case hsm:
		if(strcmp(csm, optname) == 0)
		{
		    sm_name = param;
		    return;
		}
		break;
	    case hgp:
		if(strcmp(cgp, optname) == 0)
		{
		    gp_name = param;
		    return;
		}
		break;
	    case halg:
		if(strcmp(calg, optname) == 0)
		{
		    setGapCost(param);
		    return;
		}
		break;
	    case hdst:
		if(strcmp(cdst, optname) == 0)
		{
		    setDistanceMethod(param);
		    return;
		}
		break;
	    case hnr:
		if(strcmp(cnr, optname) == 0)
		{
		    nreconst = atoi(param);
		    return;
		}
		break;
	    case hpt:
		if(strcmp(cpt, optname) == 0)
		{
		    cerr << "\nCurrent version does not support `--"
			<< cpt << "' option; it is ignored.\n\n";
		    return;
		}
		break;
	    case hni:
		if(strcmp(cni, optname) == 0)
		{
		    outitr = atoi(param);
		    return;
		}
		break;
	    case hcut:
		if(strcmp(ccut, optname) == 0)
		{
		    cutoff = atof(param);
		    return;
		}
		break;
	    case heqf:
		if(strcmp(ceqf, optname) == 0)
		{
		    eqfactor = atof(param);
		    return;
		}
		break;
	    default:
		cerr << "\n" << optname << " is unsupported option.\n";
		exit(2);
	}
	cerr << "\noption `" << optname << "' may be typo.\n";
	exit(2);
    }
}

namespace prrn
{
    // basic options
    //
    size_t nResType = nAACode;
    rtype res_type = AA;
    string sm_name = "BLOSUM62";
    string gp_name = "gap";

    psa_alg psaa = SeqLong;
    gsa_alg msaa = ProfLong;

    dist_calc idm = Psa;

    string ip_name;
    string op_name;
    fstream out;

    opfmt opformat = FASTA;

    bool isVerbose = false;

    // if nreconst = 0, it does not reconstruct progressive alignment
    int nreconst = 0;


    // detailed options
    // 
    // if outitr = 0, it execute only progressive alignment phase
    int outitr = 6;
    int inritr = 8;

    SCORE cutoff = 1.0e-3;

    double eqfactor = 1.0;

    void showUsage(char** argv)
    {
	cerr << "\nUsage: " << argv[0] << " [options] [-i] input_file [-o output_file]\n";
    }

    void showHelp(char** argv)
    {
	if(argv)
	    showUsage(argv);

	cerr << "\n\nBasic options:\n\n"
	    << "  -i, --" << cip << " FILE              \tread FILE as input (FILE must be FASTA format)\n"
	    << "  -o, --" << cop << " FILE             \toutput alignment to FILE\n"
	    << "                                \tif this option is not specified, output to `stdout'\n"
	    << "  -f, --" << cfmt << "  FMT              \tuse FMT format for output\n"
	    << "                                \tFMT is `fasta' (default), `msf', `phylip', or `GDE'\n"
	    << "\n"
	    << "  -t, --" << crt << " TYPE            \tinput sequences are treated as TYPE ones\n"
	    << "                                \tTYPE is `amino' (default), `dna', or `rna'\n"
	    << "  -s, --" << csm << " FILE\tuse substitution matrix FILE\n"
	    << "  -g, --" << cgp << " FILE           \tset gap cost parameters specified by FILE\n"
	    << "  -a, --" << calg << " GCOST         \tuse GCOST for group-to-group sequence alignment\n"
	    << "                                \tGCOST is `piecewise' (default) or `affine'\n"
	    << "\n"
	    << "  -d, --" << cdst << " MTHD           \tuse MTHD for initial distance calculation\n"
	    << "                                \tMTHD is `psa' (default) or `oligo'\n"
	    << "  -r, --" << cnr << " NUM   \tset no. of initial distance recalculation to NUM\n"
	    << "  -p, --" << cpt << " ALG   \tuse ALG to calculate phylogenetic tree\n"
	    << "                                \t(currently, unsupported)\n"
	    << "\n"
	    << "      --help                    \tprint this message (do not specify the other options)\n";

	cerr << "\n\nDetailed options:\n\n"
	    << "      --" << cni << " NUM \tset no. of outer iteration to NUM\n"
	    << "                                \t(default) NUM = " << outitr << "\n"
	    << "      --" << ccut << " VAL              \tset cutoff value of outer iteration to VAL\n"
	    << "                                \t(default) VAL = " << cutoff << "\n"
	    << "      --" << ceqf << " VAL \tset equalization factor to VAL\n"
	    << "                                \t(default) VAL = " << eqfactor << "\n";

	cerr << "\nIf you have any problem, please send an e-mail to <" << mail_address << ">.\n";
    }

    void showLicense()
    {
	cerr << "\n\nPRIME is free software; you can redistribute it and/or modify it\n"
	    << "under the terms of the GNU General Public License as published by\n"
	    << "the Free Software Foundation; either version 2 of the License, or\n"
	    << "(at your option) any later version.\n\n"
	    << "PRIME is distributed in the hope that it will be useful,\n"
	    << "but WITHOUT ANY WARRANTY; without even the implied warranty of\n"
	    << "MERCHANTABILITY or FITNESS FOR A PARTICULAR PURPOSE.  See the\n"
	    << "GNU General Public License for more details.\n\n"
	    << "You should have received a copy of the GNU General Public License\n"
	    << "along with PRIME; if not, write to the Free Software\n"
	    << "Foundation, Inc., 51 Franklin St, Fifth Floor, Boston, MA  02110-1301  USA\n\n";
    }

    void showArgs(int argc, const char** argv)
    {
	cerr << "\nargc:\t" << argc << "\n";
	cerr << "argv:\n";
	for(int i = 0; i < argc; ++i)
	    cerr << argv[i] << "\n";
	cerr << "\n\n";
    }

    void setParameters(int argc, char** argv)
    {
	char* p = 0;
	// skip execute command
	--argc, ++argv;
	while(argc > 0 && (p = argv[0])[0] == '-' && *++p != '\0')
	{
	    do
	    {
		if(argc == 1)
		{
		    cerr << "All options must have an argument\n";
		    cerr << "\nFor help, type `" << argv[0] << " --help'\n";
		    exit(1);
		}
		--argc, ++argv;
		switch(*p)
		{
		    case 'i':
			ip_name = argv[0];
			break;
		    case 'o':
			op_name = argv[0];
			out.open(argv[0], ios::out);
			break;
		    case 'f':
			setFormat(argv[0]);
			break;
		    case 't':
			setResidueType(argv[0]);
			break;
		    case 's':
			sm_name = argv[0];
			break;
		    case 'g':
			gp_name = argv[0];
			break;
		    case 'a':
			setGapCost(argv[0]);
			break;
		    case 'd':
			setDistanceMethod(argv[0]);
			break;
		    case 'r':
			nreconst = atoi(argv[0]);
			break;
		    case 'p':
			cerr << "\nCurrent version does not support '-p' option; it is ignored.\n\n";
			break;
		    case '-':
			if(*++p != '\0')
			{
			    setLongNameOptions(p, argv[0]);
			    goto nextopts;
			}
			else
			{
			    cerr << "\n'--' is unsupported option.\n";
			    exit(2);
			}
			break;
		    default:
			cerr << "\n" << *p << " is unsupported option.\n";
			exit(2);
		}
	    }
	    while(*++p);
nextopts:
	    --argc, ++argv;
	}
	if(argc > 0 && argv != 0 && ip_name.empty())
	    ip_name = argv[0];
	if(nResType == nNACode && idm == Oligo)
	{
	    idm = Psa;
	    cerr << "Oligomer counting for nucleic acid sequences is still unsupported;\n"
		<< "Distances are calculated by PSA.\n"
		<< "Sorry for inconvenience.\n";
	}
#ifdef MSA_TEST
	isVerbose = true;
#endif
    }

    void showParameters()
    {
	cerr << "\nParameters:\n"
	    << "                   input file:\t" << ip_name << "\n"
	    << "                              \t(treated as ";
	switch(res_type)
	{
	    case DNA:
		cerr << "dna";
		break;
	    case RNA:
		cerr << "rna";
		break;
	    default: // case AA:
		cerr << "amino";
	}
	cerr << " sequences)\n";
	if(!op_name.empty())
	    cerr << "                  output file:\t" << op_name << "\n";
	cerr << "                output format:\t" << ((opformat == FASTA) ? "FASTA" : "MSF") << "\n"
	    << "          substitution matrix:\t" << sm_name << "\n"
	    << "           gap cost parameter:\t" << gp_name << "\n"
	    << "                     gap cost:\t" << ((psaa == SeqLong) ? "piecewise linear" : "affine") << "\n"
	    << "         distance calculation:\t" << ((idm == Psa) ? "PSA" : "Oligomer counting") << "\n"
	    << "no. of distance recalculation:\t" << nreconst << "\n"
	    << "       no. of outer iteration:\t" << outitr << "\n"
	    << "       outer iteration cutoff:\t" << cutoff << "\n"
	    << "          equalization factor:\t" << eqfactor << "\n"
	    << "\n";
    }
}
