# Supplementary material for: Improvement in accuracy of multiple sequence alignment using novel group-to-group sequence alignment algorithm with piecewise linear gap cost
Source: BMC Bioinformatics. 2006 Dec 1;7:524. doi: 10.1186/1471-2105-7-524 (PMC1769516; doi:10.1186/1471-2105-7-524)
Supplement: Additional File 1 — PRIME source code. This tar.gz archive includes the source files of PRIME. To compile PRIME, one can check 'INSTALL' and 'Makefile' in the archive. Although 'Makefile' basically assumes GNU make and g+ +, another compiler can be used with a few modification of 'Makefile'. [file 1471-2105-7-524-S1.gz › prime-1.0/params.h]

// params.h
//
// Last Modified: 30, Nov 2006
//
// Copyright (c) 2004-2006 Shinsuke Yamada
//
// This file is part of PRIME.
//
// PRIME is free software; you can redistribute it and/or modify
// it under the terms of the GNU General Public License as published by
// the Free Software Foundation; either version 2 of the License, or
// (at your option) any later version.
//
// PRIME is distributed in the hope that it will be useful,
// but WITHOUT ANY WARRANTY; without even the implied warranty of
// MERCHANTABILITY or FITNESS FOR A PARTICULAR PURPOSE.  See the
// GNU General Public License for more details.
//
// You should have received a copy of the GNU General Public License
// along with PRIME; if not, write to the Free Software
// Foundation, Inc., 51 Franklin St, Fifth Floor, Boston, MA  02110-1301  USA

#ifndef __PARAMS_H__
#define __PARAMS_H__

#include "prrn.h"
#include "residue.h"
#include <string>
#include <fstream>

namespace prrn
{
    // administrative information
    //
    const std::string author = "Shinsuke Yamada";
    const std::string mail_address = "shinsuke@yama.info.waseda.ac.jp";
    const std::string version = "1.0";

    // basic options
    //
    extern size_t nResType;
    extern rtype res_type;
    extern std::string sm_name;
    extern std::string gp_name;

    extern psa_alg psaa;
    extern gsa_alg msaa;

    extern dist_calc idm;

    extern std::string ip_name;
    extern std::string op_name;
    extern std::fstream out;

    extern opfmt opformat;

    extern bool isVerbose;

    // if nreconst = 0, it does not reconstruct progressive alignment
    extern int nreconst;


    // detailed options
    // 
    // if outitr = 0, it execute only progressive alignment phase
    extern int outitr;
    extern int inritr;

    extern SCORE cutoff;

    extern double eqfactor;

    void showUsage(char**);
    void showLicense();
    void showHelp(char** = 0);
    void showArgs(int, const char**);

    void setParameters(int, char**);

    void showParameters();
}

#endif
