# Supplementary material for: Improvement in accuracy of multiple sequence alignment using novel group-to-group sequence alignment algorithm with piecewise linear gap cost
Source: BMC Bioinformatics. 2006 Dec 1;7:524. doi: 10.1186/1471-2105-7-524 (PMC1769516; doi:10.1186/1471-2105-7-524)
Supplement: Additional File 1 — PRIME source code. This tar.gz archive includes the source files of PRIME. To compile PRIME, one can check 'INSTALL' and 'Makefile' in the archive. Although 'Makefile' basically assumes GNU make and g+ +, another compiler can be used with a few modification of 'Makefile'. [file 1471-2105-7-524-S1.gz › prime-1.0/phylogenetic_tree.cpp]

// phylogenetic_tree.cpp
//
// Last Modified: 30, Nov 2006
//
// Copyright (c) 2004-2006 Shinsuke Yamada
//
// This file is part of PRIME.
//
// PRIME is free software; you can redistribute it and/or modify
// it under the terms of the GNU General Public License as published by
// the Free Software Foundation; either version 2 of the License, or
// (at your option) any later version.
//
// PRIME is distributed in the hope that it will be useful,
// but WITHOUT ANY WARRANTY; without even the implied warranty of
// MERCHANTABILITY or FITNESS FOR A PARTICULAR PURPOSE.  See the
// GNU General Public License for more details.
//
// You should have received a copy of the GNU General Public License
// along with PRIME; if not, write to the Free Software
// Foundation, Inc., 51 Franklin St, Fifth Floor, Boston, MA  02110-1301  USA

#include "phylogenetic_tree.h"
#include "prrn.h"
#include <iostream>
#include <iomanip>

using namespace std;
using namespace prrn;

PhylogeneticTree::PhylogeneticTree(const Matrix<size_t>& m)
{
    construct(m);
}

PhylogeneticTree::~PhylogeneticTree(){}

void PhylogeneticTree::construct(const Matrix<size_t>& m)
{
#ifdef DEBUG
    assert(m.isSymmetric());
#endif
    node_.clear();
    nelm_ = m.getRowSize();
    node_.reserve(nelm_-1);
    weight_.assign(getNumEdges(), 1.0);

    PTAlg pta(m);

    vector<size_t> idxs;
    idxs.reserve(nelm_);
    for(size_t i = 0; i < nelm_; ++i)
	idxs.push_back(i);

#ifdef PT_VERBOSE
    copy(idxs.begin(), idxs.end(), ostream_iterator<size_t>(cout, " "));
    pta.show();
#endif

    const size_t nitr = nelm_ - 2;
    for(size_t i = 0; i < nitr; ++i)
    {
	double minLength = limitDoubleMax;
	size_t minJ = 0;
	size_t minK = 0;

	pta.selectOTU(minLength, minJ, minK, idxs, nitr-i+1);

	Node n;
	const double normalizer = 1.0 / ((nitr-i)<<1);
	n.child_left = minJ;
	if(minJ < nelm_)
	    n.corr_child_left = pta.length(minJ, minLength) * normalizer;
	else
	{
	    size_t idx = minJ - nelm_;
	    node_[idx].parent = i + nelm_;
	    node_[idx].len_parent = pta.length(minJ, minLength) * normalizer;

	    n.corr_child_left = get_cor_len(idx);
	}
	n.child_right = minK;
	if(minK < nelm_)
	    n.corr_child_right = pta.length(minK, minLength) * normalizer;
	else
	{
	    size_t idx = minK - nelm_;
	    node_[idx].parent = i + nelm_;
	    node_[idx].len_parent = pta.length(minK, minLength) * normalizer;

	    n.corr_child_right = get_cor_len(idx);
	}
	node_.push_back(n);

	pta.update(minJ, minK, idxs);
	idxs.erase(remove(idxs.begin(), idxs.end(), minK), idxs.end());
	*remove(idxs.begin(), idxs.end(), minJ) = i + nelm_;
#ifdef PT_VERBOSE
	copy(idxs.begin(), idxs.end(), ostream_iterator<size_t>(cout, " "));
	pta.show();
#endif
    }
#ifdef DEBUG
    assert(idxs.size() == 2);
    assert(idxs[0] < idxs[1]);
#endif

    // connection of the two rest OTUs
    Node n;
    n.child_left = idxs[0];
    n.child_right = idxs[1];

    // the followings use the condition n.child_left < n.child_right
    const size_t ridx = n.child_right - nelm_;
    node_[ridx].parent = nitr + nelm_;
    node_[ridx].len_parent = pta.distance(n.child_left, n.child_right);
    n.corr_child_right = get_cor_len(ridx);
    // n.child_left can be a leaf
    if(n.child_left < nelm_)
	n.corr_child_left = node_[ridx].len_parent;
    else
    {
	const size_t lidx = n.child_left - nelm_;
	node_[lidx].parent = node_[ridx].parent;
	node_[lidx].len_parent = node_[ridx].len_parent;

	n.corr_child_left = get_cor_len(lidx);
    }
    node_.push_back(n);

    calc_parent_corr_len();
}

void PhylogeneticTree::calculateWeights(const double& ef)
{
#ifdef DEBUG
    assert(ef >= 0.0);
#endif
    const size_t esize = getNumEdges();
    weight_.assign(esize, 1.0);

    const size_t dnsize = node_.size()-1;
    const double F = 1.0 / ef;
    for(size_t i = 0; i < dnsize; ++i)
    {
	const double prdct_left = node_[i].corr_child_right * node_[i].corr_parent;
	const double prdct_right = node_[i].corr_child_left * node_[i].corr_parent;
	const double prdct_parent = node_[i].corr_child_left * node_[i].corr_child_right;

	const double FS = F / (prdct_left + prdct_right + prdct_parent);

	const double add_rp = node_[i].corr_child_right + node_[i].corr_parent;
	const double add_pl = node_[i].corr_child_left + node_[i].corr_parent;
	const double add_lr = node_[i].corr_child_left + node_[i].corr_child_right;

	weight_[node_[i].child_left]
	    *= sqrt(FS * prdct_left * add_pl * add_lr / (node_[i].corr_child_left * add_rp));

	weight_[node_[i].child_right]
	    *= sqrt(FS * prdct_right * add_rp * add_lr / (node_[i].corr_child_right * add_pl));

	if(i+nelm_ >= esize)
	{
	    if(node_[dnsize].child_left == i+nelm_)
		weight_[node_[dnsize].child_right]
		    *= sqrt(FS * prdct_parent * add_pl * add_rp / (node_[i].corr_parent * add_lr));
	    else
		weight_[node_[dnsize].child_left]
		    *= sqrt(FS * prdct_parent * add_pl * add_rp / (node_[i].corr_parent * add_lr));
	}
	else
	    weight_[i+nelm_]
		*= sqrt(FS * prdct_parent * add_pl * add_rp / (node_[i].corr_parent * add_lr));
#ifdef DEBUG
	cout << "1.0/FS = " << setw(8) << FS << "\n";
	cout << "(" << setw(3) << node_[i].child_left << ", ";
	cout << setw(3) << node_[i].child_right << ", ";
	cout << setw(3) << i+nelm_ << ") =  ";

	cout << "(" << setw(8) << weight_[node_[i].child_left] << ", ";
	cout << setw(8) << weight_[node_[i].child_right] << ", ";
	if(i+nelm_ >= esize && node_[dnsize].child_left == i+nelm_)
	    cout << setw(8) << weight_[node_[dnsize].child_right] << ")\n";
	else if(i+nelm_ >= esize && node_[dnsize].child_right == i+nelm_)
	    cout << setw(8) << weight_[node_[dnsize].child_left] << ")\n";
	else
	    cout << setw(8) << weight_[i+nelm_] << ")\n";
	cout << "\n";
#endif
    }
    calc_pair_weights();
}

size_t PhylogeneticTree::getNumLeaves() const
{
    return nelm_;
}

size_t PhylogeneticTree::getNumEdges() const
{
    return nelm_ + nelm_ - 3;
}

size_t PhylogeneticTree::getNumNeighbors() const
{
    return nelm_ - 1;
}

size_t PhylogeneticTree::getParent(size_t n) const
{
    if(n >= nelm_)
	return node_[n-nelm_].parent;
    for(size_t i = 0; i < nelm_; ++i)
	if(node_[i].child_left == n || node_[i].child_right == n)
	    return i+nelm_;
    return limitSizeMax;
}

pair<size_t, size_t> PhylogeneticTree::getNeighbor(size_t i) const
{
#ifdef DEBUG
    return make_pair(node_.at(i).child_left, node_.at(i).child_right);
#else
    return make_pair(node_[i].child_left, node_[i].child_right);
#endif
}

pair<double, double> PhylogeneticTree::getNeighborWeights(size_t i) const
{
#ifdef DEBUG
    return make_pair(weight_.at(node_.at(i).child_left),
	    weight_.at(node_.at(i).child_right));
#else
    return make_pair(weight_[node_[i].child_left],
	    weight_[node_[i].child_right]);
#endif
}

double PhylogeneticTree::getEdgeWeight(size_t i) const
{
#ifdef DEBUG
    return weight_.at(i);
#else
    return weight_[i];
#endif
}

double PhylogeneticTree::getPairWeight(size_t i, size_t j) const
{
#ifdef DEBUG
    assert(i < nelm_);
    assert(j < nelm_);
    assert(i != j);
    assert(!weight_.empty());
#endif
    return pairweight_(i, j);
}

void PhylogeneticTree::getTreeIndex(size_t i, vector<size_t>& vidx) const
{
    if(node_[i].child_left < nelm_)
	vidx.push_back(node_[i].child_left);
    else
	getTreeIndex(node_[i].child_left-nelm_, vidx);
    if(node_[i].child_right < nelm_)
	vidx.push_back(node_[i].child_right);
    else
	getTreeIndex(node_[i].child_right-nelm_, vidx);
}

void PhylogeneticTree::show() const
{
    static const size_t offset = 3;
    static const size_t offset_len = 8;

    cout << "no. of    leaves:\t" << setw(3) << nelm_ << "\n";
    cout << "no. of     edges:\t" << setw(3) << getNumEdges() << "\n";
    cout << "no. of neighbors:\t" << setw(3) << getNumNeighbors() << "\n";

    const size_t nsize = node_.size()-1;
    for(size_t i = 0; i < nsize; ++i)
    {
	cout << "Node " << setw(offset) << i+nelm_ << " = ";

	if(node_[i].child_left >= nelm_)
	    cout << "Node " << setw(offset) << node_[i].child_left
		<< " (" << setw(offset_len) << node_[node_[i].child_left-nelm_].len_parent << ") + ";
	else
	    cout << "Leaf " << setw(offset) << node_[i].child_left
		<< " (" << setw(offset_len) << node_[i].corr_child_left << ") + ";

	if(node_[i].child_right >= nelm_)
	    cout << "Node " << setw(offset) << node_[i].child_right
		<< " (" << setw(offset_len) << node_[node_[i].child_right-nelm_].len_parent << ")\n";
	else
	    cout << "Leaf " << setw(offset) << node_[i].child_right
		<< " (" << setw(offset_len) << node_[i].corr_child_right << ")\n";
    }
    cout << "FinEdge  = ";
    // child_left can be less than nelm_
    if(node_[nsize].child_left >= nelm_)
	cout << "Node " << setw(offset) << node_[nsize].child_left
	    << " (" << setw(offset_len) << node_[node_[nsize].child_left-nelm_].len_parent << ") + ";
    else
	cout << "Leaf " << setw(offset) << node_[nsize].child_left
	    << " (" << setw(offset_len) << node_[nsize].corr_child_left << ") + ";

    // child_right must be more than or equal to nelm_
    cout << "Node " << setw(offset) << node_[nsize].child_right
	<< " (" << setw(offset_len) << node_[node_[nsize].child_right-nelm_].len_parent << ")\n";
    cout << "\n";
}

void PhylogeneticTree::showEdge() const
{
    const size_t esize = getNumEdges();
    for(size_t i = 0; i <= esize; ++i)
    {
	size_t idx = i >> 1;
	if(i & 1)
	{
	    cout << "(" << setw(3) << node_[idx].child_right << ", "
		<< setw(3) << idx+nelm_ << "; ";
	    if(node_[idx].child_right < nelm_)
		cout << setw(8) << node_[idx].corr_child_right << ")" << "\n";
	    else
		cout << setw(8) << node_[node_[idx].child_right-nelm_].len_parent << ")" << "\n";
	}
	else
	{
	    cout << "(" << setw(3) << node_[idx].child_left << ", "
		<< setw(3) << idx+nelm_ << "; ";
	    if(node_[idx].child_left < nelm_)
		cout << setw(8) << node_[idx].corr_child_left << ")" << "\n";
	    else
		cout << setw(8) << node_[node_[idx].child_left-nelm_].len_parent << ")" << "\n";
	}
    }
}

void PhylogeneticTree::showNode() const
{
    cout << "Node num {pid: parentln, cli, cri,   clcorr,   crcorr,  parcorr}\n";
    const size_t nsize = node_.size();
    for(size_t i = 0; i < nsize; ++i)
    {
	cout << "Node " << setw(3) << i+nelm_ << " {";
	if(node_[i].parent == limitSizeMax)
	    cout << "nul";
	else
	    cout << setw(3) << node_[i].parent;
	cout << ": " << setw(8) << node_[i].len_parent
	    << ", " << setw(3) << node_[i].child_left
	    << ", " << setw(3) << node_[i].child_right
	    << ", " << setw(8) << node_[i].corr_child_left
	    << ", " << setw(8) << node_[i].corr_child_right
	    << "; " << setw(8) << node_[i].corr_parent << "}\n";
    }
}

void PhylogeneticTree::showWeight() const
{
    for(size_t i = 0; i < weight_.size(); ++i)
	cout << setw(3) << i << ":\t" << weight_[i] << "\n";
}

void PhylogeneticTree::showPairWeight() const
{
    for(size_t i = 0; i < nelm_-1; ++i)
	for(size_t j = i+1; j < nelm_; ++j)
	    cout << "(" << setw(3) << i << ", " << setw(3) << j << "):\t" << getPairWeight(i, j) << "\n";
}

double PhylogeneticTree::correlate(const double& a, const double& b) const
{
#ifdef DEBUG
    assert(a > 0.0);
    assert(b > 0.0);
#endif
    return a * b / (a + b);
}

double PhylogeneticTree::get_cor_len(size_t idx) const
{
#ifdef DEBUG
    assert(idx < node_.size());
#endif
    return node_[idx].len_parent
	+ correlate(node_[idx].corr_child_left, node_[idx].corr_child_right);
}

void PhylogeneticTree::calc_parent_corr_len()
{
    const int nsize = node_.size();
    for(int i = nsize-2; i >= 0; --i)
    {
	int idx = node_[i].parent - nelm_;
	if(node_[idx].child_left-nelm_ == static_cast<size_t>(i))
	{
	    if(idx == nsize-1)
	    {
		node_[i].corr_parent = node_[idx].corr_child_right;
		continue;
	    }
	    node_[i].corr_parent = node_[i].len_parent;
	    node_[i].corr_parent += correlate(node_[idx].corr_child_right,
		    node_[idx].corr_parent);
	}
	else if(node_[idx].child_right-nelm_ == static_cast<size_t>(i))
	{
	    if(idx == nsize-1)
	    {
		node_[i].corr_parent = node_[idx].corr_child_left;
		continue;
	    }
	    node_[i].corr_parent = node_[i].len_parent;
	    node_[i].corr_parent += correlate(node_[idx].corr_child_left,
		    node_[idx].corr_parent);
	}
	else
	{
	    cerr << "calc_parent_corr_len: unknown error\n";
	    abort();
	}
    }
}

void PhylogeneticTree::calc_pair_weights()
{
    pairweight_.resize(nelm_, nelm_);
    for(size_t i = 0; i < nelm_; ++i)
	pairweight_(i, i) = 0.0;

    const size_t nlidx = node_.size() - 1;
    for(size_t i = 0; i <= nlidx; ++i)
    {
	size_t cl = node_[i].child_left;
	size_t cr = node_[i].child_right;
	if(cl < nelm_)
	{
	    calc_downstream_pair_weight(cl, cr, weight_[cl]);
	    calc_upstream_pair_weight(cl, i+nelm_, weight_[cl]);
	}
	if(cr < nelm_)
	{
	    calc_downstream_pair_weight(cr, cl, weight_[cr]);
	    calc_upstream_pair_weight(cr, i+nelm_, weight_[cr]);
	}
    }
#ifdef DEBUG
    for(size_t i = 0; i < nelm_-1; ++i)
	for(size_t j = i+1; j < nelm_; ++j)
	    assert(isApproxEqual(pairweight_(i, j), pairweight_(j, i)));
#endif

}

void PhylogeneticTree::calc_downstream_pair_weight(size_t source, size_t target, double weight)
{
    if(target < getNumEdges())
	weight *= weight_[target];
    if(target < nelm_)
	pairweight_(source, target) = weight;
    else
    {
	size_t idx = target-nelm_;
	calc_downstream_pair_weight(source, node_[idx].child_left, weight);
	calc_downstream_pair_weight(source, node_[idx].child_right, weight);
    }
}

void PhylogeneticTree::calc_upstream_pair_weight(size_t source, size_t current, double weight)
{
    const size_t lidx = getNumEdges() - 1;
    size_t parent = node_[current-nelm_].parent;
    if(parent == limitSizeMax)
	return;
    while(1)
    {
	size_t pidx = parent - nelm_;
	size_t target = (node_[pidx].child_left == current) ? node_[pidx].child_right : node_[pidx].child_left;

	if(target < lidx)
	    calc_downstream_pair_weight(source, target, weight * weight_[current]);
	else
	{
	    if(target < nelm_)
		pairweight_(source, target) = weight * weight_[target];
	    else
	    {
		size_t tidx = target - nelm_;
		double tw = weight * weight_[lidx];
		calc_downstream_pair_weight(source, node_[tidx].child_left, tw);
		calc_downstream_pair_weight(source, node_[tidx].child_right, tw);
	    }
	}

	weight *= weight_[(current-nelm_ < lidx) ? current : lidx];
	current = parent;
	if((parent = node_[pidx].parent) == limitSizeMax)
	    break;
    }
}
