# Supplementary material for: Improvement in accuracy of multiple sequence alignment using novel group-to-group sequence alignment algorithm with piecewise linear gap cost
Source: BMC Bioinformatics. 2006 Dec 1;7:524. doi: 10.1186/1471-2105-7-524 (PMC1769516; doi:10.1186/1471-2105-7-524)
Supplement: Additional File 1 — PRIME source code. This tar.gz archive includes the source files of PRIME. To compile PRIME, one can check 'INSTALL' and 'Makefile' in the archive. Although 'Makefile' basically assumes GNU make and g+ +, another compiler can be used with a few modification of 'Makefile'. [file 1471-2105-7-524-S1.gz › prime-1.0/prime.1]

.\"
.\" Copyright (c) 2006 Shinsuke Yamada
.\"
.TH prime 1 "2006-12-01" \" -*- nroff -*-
.SH NAME
prime \- multiple sequence alignment program

.SH SYNOPSIS
prime [options] [-o output_file] [-i] input_file

.SH DESCRIPTION
\fBprime\fR constructs multiple sequence alignment using 
a doubly nested randomized iterative strategy. \fBprime\fR 
can use not only an usual affine gap cost but also 
a piecewise linear gap cost.

.SH EXAMPLES
.TP
.B prime -a affine -i foo -o bar
align the sequences in `foo', and output the result to `bar'
.TP
.B prime -s BLOSUM62 -g gfile -f msf foo
align the sequences in `foo'  using `BLOSUM62' matrix and
gap cost specified by `gfile', and output the result to `stdout'

.SH OPTIONS
.TP
.SH "BASIC OPTIONS"
.TP
.B -i, --input FILE
Read FILE as input; FILE must be FASTA format
.TP
.B -o, --output FILE
Output alignment to FILE;
if this option is not specified, output to `stdout'
.TP
.B -f, --format  FMT
Use FMT format for output;
FMT is `fasta', `msf', `phylip', or `gde'
.TP
.B -t, --residue-type TYPE
Input sequences are treated as TYPE ones;
TYPE is `amino', `dna', or `rna'
.TP
.B -s, --substitution-matrix FILE
Use substitution matrix FILE
.TP
.B -g, --gap-cost FILE
Set gap cost parameters specified by FILE
.TP
.B -a, --algorithm GCOST
Use GCOST for group-to-group sequence alignment;
GCOST is `piecewise' or `affine'
.TP
.B -d, --distance MTHD
Use MTHD for initial distance calculation;
MTHD is `psa' or `oligo'
.TP
.B -r, --num-recalculation NUM
Set no. of initial distance recalculation to NUM
.TP
.B -p, --phylogenetic-tree ALG
Use ALG to calculate phylogenetic tree (Sorry, currently unsupported)
.TP
.B --help
Print this message (do not specify the other options)
.TP
.SH "DETAILED OPTIONS"
.TP
.B --num-outer-iteration NUM
Set the number of outer iteration to NUM
.TP
.B --cutoff VAL
Set cutoff value of outer iteration to VAL
.TP
.B --equalization-factor VAL
Set equalization factor to VAL

.SH TODO
.TP
Implement anchoring method
.TP
Support UPGMA method

.SH LICENSE
PRIME is free software; you can redistribute it and/or modify
it under the terms of the GNU General Public License as published by
the Free Software Foundation; either version 2 of the License, or
(at your option) any later version.

PRIME is distributed in the hope that it will be useful,
but WITHOUT ANY WARRANTY; without even the implied warranty of
MERCHANTABILITY or FITNESS FOR A PARTICULAR PURPOSE.  See the
GNU General Public License for more details.

You should have received a copy of the GNU General Public License
along with PRIME; if not, write to the Free Software
Foundation, Inc., 51 Franklin St, Fifth Floor, Boston, MA  02110-1301  USA

.SH REFERENCES
Sorry, under preparation.

.SH AUTHOR
Shinsuke Yamada <shinsuke@yama.info.waseda.ac.jp>
