# Supplementary material for: Improvement in accuracy of multiple sequence alignment using novel group-to-group sequence alignment algorithm with piecewise linear gap cost
Source: BMC Bioinformatics. 2006 Dec 1;7:524. doi: 10.1186/1471-2105-7-524 (PMC1769516; doi:10.1186/1471-2105-7-524)
Supplement: Additional File 1 — PRIME source code. This tar.gz archive includes the source files of PRIME. To compile PRIME, one can check 'INSTALL' and 'Makefile' in the archive. Although 'Makefile' basically assumes GNU make and g+ +, another compiler can be used with a few modification of 'Makefile'. [file 1471-2105-7-524-S1.gz › prime-1.0/profile.cpp]

// profile.cpp
//
// Last Modified: 30, Nov 2006
//
// Copyright (c) 2004-2006 Shinsuke Yamada
//
// This file is part of PRIME.
//
// PRIME is free software; you can redistribute it and/or modify
// it under the terms of the GNU General Public License as published by
// the Free Software Foundation; either version 2 of the License, or
// (at your option) any later version.
//
// PRIME is distributed in the hope that it will be useful,
// but WITHOUT ANY WARRANTY; without even the implied warranty of
// MERCHANTABILITY or FITNESS FOR A PARTICULAR PURPOSE.  See the
// GNU General Public License for more details.
//
// You should have received a copy of the GNU General Public License
// along with PRIME; if not, write to the Free Software
// Foundation, Inc., 51 Franklin St, Fifth Floor, Boston, MA  02110-1301  USA

#include "profile.h"
#include "util.h"
#include "params.h"
#include <iostream>
#include <iomanip>
#include <cassert>

using namespace std;
using namespace prrn;

RESCODE Profile::begin_;
RESCODE Profile::end_;

Profile::Profile()
	: profile_(static_cast<Matrix<prrn::SCORE>*>(0))
	, frequency_(static_cast<Matrix<double>*>(0))
	, nsqn_(0)
	, length_(0)
{}

Profile::Profile(const Alignment& ra)
	: profile_(static_cast<Matrix<prrn::SCORE>*>(0))
	, frequency_(static_cast<Matrix<double>*>(0))
	, nsqn_(ra.getNumSequences())
	, length_(ra.getLength())
{}

Profile& Profile::operator=(const Profile& rp)
{
    if(this != &rp)
    {
	Matrix<SCORE>* pr = new Matrix<SCORE>;
	*pr = *rp.profile_;
	if(!profile_)
	    delete profile_;
	profile_ = pr;

	Matrix<double>* pf = new Matrix<double>;
	*pf = *rp.frequency_;
	if(!frequency_)
	    delete frequency_;
	frequency_ = pf;

	nsqn_ = rp.nsqn_;
	length_ = rp.length_;
    }
    return *this;
}

Profile& Profile::operator+=(const Profile& rp)
{
    assert(length_ == rp.length_);
    *profile_ += *rp.profile_;
    *frequency_ += *rp.frequency_;
    nsqn_ += rp.nsqn_;
    return *this;
}

size_t Profile::getLength() const
{
    return length_;
}

size_t Profile::getNumResidues() const
{
    return profile_->getRowSize();
}

size_t Profile::getNumSequences() const
{
    return nsqn_;
}

void Profile::showProfile()
{
    const RESIDUE* rescode = getResCode(res_type);
    cout << setw(5) << " ";
    for(int i = 0; i < end_; ++i)
	cout << setw(3) << rescode[i] << " ";
    cout << "\n";
    for(size_t i = 0; i < length_; ++i)
    {
	cout << setw(3) << i << ": ";
	for(int j = 0; j < end_; ++j)
	    cout << setw(3) << profile_->get(j, i) << " ";
	cout << "\n";
    }
    cout << "\n";
}

void Profile::showFrequency()
{
    const RESIDUE* rescode = getResCode(res_type);
    cout << setw(5) << " ";
    for(int i = 0; i < end_; ++i)
	cout << setw(3) << rescode[i] << " ";
    cout << "\n";
    for(size_t i = 0; i < length_; ++i)
    {
	cout << setw(3) << i << ": ";
	for(int j = 0; j < end_; ++j)
	    cout << setw(3) << frequency_->get(j, i) << " ";
	cout << "\n";
    }
    cout << "\n";
}

void Profile::setResidueUseRange(RESCODE begin, RESCODE end)
{
    assert(begin < end);
    assert(end <= nResType);
    begin_ = begin;
    end_ = end;
}

bool Profile::isEqualFrequency(Profile& pa, Profile& pb)
{
#ifdef DEBUG
    assert(pa.frequency_ && pb.frequency_);
    assert(pa.length_ == pb.length_);
#endif
    for(size_t i = 0; i < end_; ++i)
	for(size_t j = 0; j < pa.length_; ++j)
	    if(!isApproxEqual(pa.frequency_->get(i, j), pb.frequency_->get(i, j)))
		return false;
    return true;
}

bool Profile::isEqualProfile(Profile& pa, Profile& pb)
{
#ifdef DEBUG
    assert(pa.profile_ && pb.profile_);
    assert(pa.length_ == pb.length_);
#endif
    for(size_t i = 0; i < end_; ++i)
	for(size_t j = 0; j < pa.length_; ++j)
	    if(!isApproxEqual(pa.profile_->get(i, j), pb.profile_->get(i, j)))
		return false;
    return true;
}
