# Supplementary material for: Improvement in accuracy of multiple sequence alignment using novel group-to-group sequence alignment algorithm with piecewise linear gap cost
Source: BMC Bioinformatics. 2006 Dec 1;7:524. doi: 10.1186/1471-2105-7-524 (PMC1769516; doi:10.1186/1471-2105-7-524)
Supplement: Additional File 1 — PRIME source code. This tar.gz archive includes the source files of PRIME. To compile PRIME, one can check 'INSTALL' and 'Makefile' in the archive. Although 'Makefile' basically assumes GNU make and g+ +, another compiler can be used with a few modification of 'Makefile'. [file 1471-2105-7-524-S1.gz › prime-1.0/profile_dp_global.h]

// profile_dp_global.h
//
// Last Modified: 30, Nov 2006
//
// Copyright (c) 2004-2006 Shinsuke Yamada
//
// This file is part of PRIME.
//
// PRIME is free software; you can redistribute it and/or modify
// it under the terms of the GNU General Public License as published by
// the Free Software Foundation; either version 2 of the License, or
// (at your option) any later version.
//
// PRIME is distributed in the hope that it will be useful,
// but WITHOUT ANY WARRANTY; without even the implied warranty of
// MERCHANTABILITY or FITNESS FOR A PARTICULAR PURPOSE.  See the
// GNU General Public License for more details.
//
// You should have received a copy of the GNU General Public License
// along with PRIME; if not, write to the Free Software
// Foundation, Inc., 51 Franklin St, Fifth Floor, Boston, MA  02110-1301  USA

#ifndef __PROFILE_DP_GLOBAL_H__
#define __PROFILE_DP_GLOBAL_H__

#include "multiple_dp_algorithm.h"
#include "dynamic_gap_state.h"

class Alignment;
class PhylogeneticTree;
class AverageProfile;
class GapProfile;

class ProfileDPGlobal : public MultipleDPAlgorithm
{
    public:
	ProfileDPGlobal();
	virtual ~ProfileDPGlobal();
	void showAlignmentMode() const;
    private:
	typedef char MATCHMODE;

	double getNumGaps(const GapProfile&, const DynamicGapStates&,
		const GapProfile&, const DynamicGapStates&) const;

	prrn::SCORE calc_diag(const AverageProfile&, size_t,
		const AverageProfile&, size_t, const cell&) const;
	prrn::SCORE calc_vert(const GapProfile&, const GapProfile&, const cell&) const;
	prrn::SCORE calc_hori(const GapProfile&, const GapProfile&, const cell&) const;

	prrn::SCORE getPSAscore(const Alignment&, size_t, size_t) const;
#ifndef MSA_TEST
	prrn::SCORE getInterProfileScore(const AverageProfile&, const AverageProfile&) const;
	prrn::SCORE getWSPScore(size_t, AverageProfile& rap) const;
#endif
    public:
	virtual Alignment getAlignment(const Alignment&, const Alignment&,
		const PTHolder* = 0) const;
	virtual prrn::SCORE getSPScore(const Alignment&, const PTHolder* = 0) const;

    private:
	const size_t begin_, end_;
	mutable const Alignment* pta_;
	mutable const Alignment* ptb_;
	mutable size_t anrow_;
	mutable size_t bnrow_;
	mutable std::vector<double> aweight_;
	mutable std::vector<double> bweight_;
	mutable double afreq_;
	mutable double bfreq_;
	mutable double age_;
	mutable double bge_;
	mutable MATCHMODE mode_;

	// for WSP calculation
	mutable const Alignment* pa_;
	mutable const PhylogeneticTree* pt_;
	mutable size_t nedge_;
	mutable size_t nseq_;
	mutable size_t len_;
};

#endif
