# Supplementary material for: Improvement in accuracy of multiple sequence alignment using novel group-to-group sequence alignment algorithm with piecewise linear gap cost
Source: BMC Bioinformatics. 2006 Dec 1;7:524. doi: 10.1186/1471-2105-7-524 (PMC1769516; doi:10.1186/1471-2105-7-524)
Supplement: Additional File 1 — PRIME source code. This tar.gz archive includes the source files of PRIME. To compile PRIME, one can check 'INSTALL' and 'Makefile' in the archive. Although 'Makefile' basically assumes GNU make and g+ +, another compiler can be used with a few modification of 'Makefile'. [file 1471-2105-7-524-S1.gz › prime-1.0/profile_dp_long.cpp]

// profile_dp_long.cpp
//
// Last Modified: 30, Nov 2006
//
// Copyright (c) 2004-2006 Shinsuke Yamada
//
// This file is part of PRIME.
//
// PRIME is free software; you can redistribute it and/or modify
// it under the terms of the GNU General Public License as published by
// the Free Software Foundation; either version 2 of the License, or
// (at your option) any later version.
//
// PRIME is distributed in the hope that it will be useful,
// but WITHOUT ANY WARRANTY; without even the implied warranty of
// MERCHANTABILITY or FITNESS FOR A PARTICULAR PURPOSE.  See the
// GNU General Public License for more details.
//
// You should have received a copy of the GNU General Public License
// along with PRIME; if not, write to the Free Software
// Foundation, Inc., 51 Franklin St, Fifth Floor, Boston, MA  02110-1301  USA

#include "profile_dp_long.h"
#include "sequence.h"
#include "alignment.h"
#include "pt_holder.h"
#include "avg_profile.h"
#include "path.h"
#include <iostream>
#include <iomanip>
#include <numeric>

using namespace std;
using namespace prrn;

ProfileDPLong::ProfileDPLong()
    : MultipleDPAlgorithm()
    , gfp_(go_+ge_)
    , begin_(Profile::begin_)
    , end_(Profile::end_)
{}
ProfileDPLong::~ProfileDPLong(){}

void ProfileDPLong::showAlignmentMode() const
{
    cerr << "Profile-to-profile alignment mode is long (terminal gaps are penalized)\n";
    cerr << "Gap penalty function g(x) = min{";

    const size_t L = sm_.getGapSize();
    for(size_t i = 0; i < L; ++i)
    {
	cerr << sm_.getExtensionPenalty(i) << "x + ";
	cerr << sm_.getOpenPenalty(i);
	if(i != L-1)
	    cerr << ", ";
    }
    cerr <<"}\n\n";
}

inline size_t ProfileDPLong::getStartPosition(size_t pos, size_t gstat, size_t& dlen,
	vector<DGI>::const_reverse_iterator& i,
	const vector<DGI>::const_reverse_iterator& ie) const
{
    while(i != ie)
    {
	int tlen = pos - i->first + i->second + dlen;
	if(tlen <= (int)gstat)
	    dlen += (i++)->second;
	else
	{
	    return pos - gstat + dlen
		+ std::max((int)gstat - tlen + i->second, 0); 
	}
    }
    return pos - gstat + dlen;
}

double ProfileDPLong::getGapPenalty(const GapProfile& rgp_res, const DynamicGapStates& rdgs_res,
	const GapProfile& rgp_gap, const DynamicGapStates& rdgs_gap,
	vector<DGI>& vec_dgi, const vector<pair<size_t, double> >& range_prof,
	size_t pos) const
{
    vector<gvar>::const_iterator p = rgp_res.gv_.begin();
    const vector<gvar>::const_iterator pe = rgp_res.gv_.end();
    vector<dg>::const_iterator q = rdgs_res.state_.begin();

    vector<gvar>::const_iterator i = rgp_gap.gv_.begin();
    const vector<gvar>::const_iterator ie = rgp_gap.gv_.end();
    vector<dg>::const_iterator j = rdgs_gap.state_.begin();

    vector<DGI>::const_reverse_iterator u = vec_dgi.rbegin();
    const vector<DGI>::const_reverse_iterator ue = vec_dgi.rend();
    vector<pair<size_t, double> >::const_iterator v = range_prof.begin();

    SCORE gep = 0.0;
    SCORE ngap = 0.0;

    size_t dlen = 0;

    size_t tgsi = 0;
    size_t tlen = 0;
    size_t begin = 0;
    double tfreq = 0.0;

    while(i != ie)
    {
	// gap profiles must be sorted
	// always dynamic gap state is found
	tgsi = i->first;
	while(tgsi != j->static_gap_length_)
	    ++j;
#ifdef DEBUG
	assert(j != rdgs_gap.state_.end());
#endif
	tlen = tgsi + (j++)->dynamic_gap_length_;
	tfreq = (i++)->second;

	begin = getStartPosition(pos, tlen, dlen, u, ue);
	while(v->first > begin)
	    ++v;
#ifdef DEBUG
	assert(v != range_prof.end());
#endif
	gep += tfreq * v->second;

	while(p != pe)
	{
	    while(p->first != q->static_gap_length_)
		++q;
#ifdef DEBUG
	    assert(q != rdgs_res.state_.end());
#endif
	    if(tlen <= p->first + q->dynamic_gap_length_)
	    {
		ngap += tfreq * p->second;
		break;
	    }
	    ++p, ++q;
	}
    }

    if(const int ee = ue - u - 1 > 0)
    {
	vector<DGI>::iterator vb = vec_dgi.begin();
	vec_dgi.erase(vb, vb + ee);
    }
    return - (gep + ngap*go_);
}

SCORE ProfileDPLong::calc_diag(const AverageProfile& A, size_t posa, const CountSequence& csa,
	const AverageProfile& B, size_t posb, const CountSequence& csb, const cell4lng& diag) const
{
    SCORE result = getGapPenalty(A.gvv_._gvc_res[posa], diag.c.dgs_a,
	    B.gvv_._gvc_gap[posb], diag.c.dgs_b,
	    diag.dgp_a, csa.getRangeProfile(posa), posa);
    result += getGapPenalty(B.gvv_._gvc_res[posb], diag.c.dgs_b,
	    A.gvv_._gvc_gap[posa], diag.c.dgs_a,
	    diag.dgp_b, csb.getRangeProfile(posb), posb);

    switch(mode_)
    {
	case 2:
	case 3:
	    for(size_t i = 0; i < anrow_; ++i)
		result += B.getProfile(pta_->getResidueCode(i, posa), posb) * aweight_[i];
	    break;
	case 0:
	    for(size_t k = begin_; k < end_; ++k)
		result += A.getProfile(k, posa) * B.getFrequency(k, posb);
	    break;
	default:	// case 1:
	    for(size_t j = 0; j < bnrow_; ++j)
		result += A.getProfile(ptb_->getResidueCode(j, posb), posa) * bweight_[j];
	    break;
    }
    return result;
}

inline SCORE ProfileDPLong::calc_vert(const AverageProfile& A, size_t posa,
	const GapProfile& bcgp, const cell4lng& vert,
	const CountSequence& csa) const
{
    return getGapPenalty(A.gvv_._gvc_res[posa], vert.c.dgs_a,
	    bcgp, vert.c.dgs_b,
	    vert.dgp_a, csa.getRangeProfile(posa), posa);
}

inline SCORE ProfileDPLong::calc_hori(const GapProfile& acgp,
	const AverageProfile& B, size_t posb, const cell4lng& hori,
	const CountSequence& csb) const
{
    return getGapPenalty(B.gvv_._gvc_res[posb], hori.c.dgs_b,
	    acgp, hori.c.dgs_a,
	    hori.dgp_b, csb.getRangeProfile(posb), posb);
}

Alignment ProfileDPLong::getAlignment(const Alignment& ta, const Alignment& tb,
	const PTHolder* pth) const
{
    pta_ = &ta;
    const size_t I = pta_->getLength();
    anrow_ = pta_->getNumSequences();
    mode_  = (anrow_ <= end_) ? 2 : 0;

    aweight_.resize(anrow_, 1.0);
    if(pth && pth->isWeightMode())
	for(size_t i = 0; i < anrow_; ++i)
	    aweight_[i] = pth->getPartialWeight(pta_->getName(i));

    AverageProfile A(*pta_, aweight_);
    CountSequence cs_a(*pta_, aweight_);

    ptb_ = &tb;
    const size_t J = ptb_->getLength();
    bnrow_ = ptb_->getNumSequences();
    mode_  += (bnrow_ <= end_) ? 1 : 0;

    bweight_.resize(bnrow_, 1.0);
    if(pth && pth->isWeightMode())
	for(size_t j = 0; j < bnrow_; ++j)
	    bweight_[j] = pth->getPartialWeight(ptb_->getName(j));

    AverageProfile B(*ptb_, bweight_);
    CountSequence cs_b(*ptb_, bweight_);

    switch(mode_)
    {
	case 2:
	case 3:
	    B.makeProfile(*ptb_, bweight_);
	    break;
	case 0:
	    B.countFrequency(*ptb_, bweight_);
	default:	// case 1:
	    A.makeProfile(*pta_, aweight_);
    }

    // initialize hori
    vector<cell4lng> max(J+1, 0.0);
    vector<cell4lng> vert(J+1, - limitScoreMax);

    max.begin()->c.dgs_a.set(dg(0, 0));
    max.begin()->c.dgs_b.set(dg(0, 0));
    for(size_t j = 1; j <= J; ++j)
    {
	max[j].c.dgs_a.incl(max[j-1].c.dgs_a);
	max[j].c.dgs_b.update(B.gvv_._gvc_gap[j-1], max[j-1].c.dgs_b);
	max[j].dgp_a.push_back(make_pair(0, j));
	vert[j].c.dgs_a = max[j].c.dgs_a;
	vert[j].c.dgs_b = max[j].c.dgs_b;
	vert[j].dgp_a = max[j].dgp_a;
    }

    // for weights
    afreq_ = accumulate(aweight_.begin(), aweight_.end(), 0.0);
    bfreq_ = accumulate(bweight_.begin(), bweight_.end(), 0.0);

    // for scores
    GapProfile tgp(gvar(0, afreq_));
    for(size_t j = 1; j <= J; ++j)
    {
	max[j].c.score = max[j-1].c.score;
	max[j].c.score -= tgp.getNumGapOpens(B.gvv_._gvc_res[j-1]) * go_;
	max[j].c.score -= cs_b.getRangeProfile(j-1).begin()->second * afreq_;
	++tgp.gv_.begin()->first;
    }
    tgp.gv_.begin()->first = 0;
    tgp.gv_.begin()->second = bfreq_;
    max.begin()->dgp_b.push_back(make_pair(0, 0));

    // for path
    PathList path_list(I+J);
    path_list.setPath(0, 0, 0);

    typedef char pathdir;
    const pathdir fromDiagonal = 0;
    const pathdir fromVertical = 1;
    const pathdir fromHorizontal = 2;
    vector<pathdir> path_direction(J+1, fromHorizontal);
    pathdir diag_path_direction = fromDiagonal;

#ifdef MSA_MATRIX
    const RESIDUE* rescode = (nResType == nAACode) ? AACode : NACode;
    for(size_t n = 0; n < bnrow_; ++n)
    {
	cout << setw(anrow_+11) << " ";
	for(size_t j = 0; j < J; ++j)
	    cout << setw(9) << rescode[tb.getResidueCode(n, j)] << " ";
	cout << endl;
    }
    cout << setw(anrow_+1) << " ";
    for(size_t j = 0; j <= J; ++j)
    {
	cout << setw(8) << max[j].c.score;
	switch(path_direction[j])
	{
	    case fromDiagonal:
		cout << "\\ ";
		break;
	    case fromVertical:
		cout << "| ";
		break;
	    case fromHorizontal:
		cout << "_ ";
		break;
	}
    }
    cout << endl;
#endif

    cell4lng tmp_diag(0.0);
    cell4lng tmp_hori(0.0);

    GapProfile acgp, bcgp;

    //
    // alignment phase
    //
    for(size_t i = 1; i <= I; ++i)
    {
	A.gvv_.getCurGapState(i-1, acgp);

	// initialize vert
	tmp_diag = *max.begin();
	tmp_diag.c.path = 0;

	max.begin()->c.score -= tgp.getNumGapOpens(A.gvv_._gvc_res[i-1]) * go_;
	max.begin()->c.score -= cs_a.getRangeProfile(i-1).begin()->second * bfreq_;
	++tgp.gv_.begin()->first;

	max.begin()->c.dgs_a.update(A.gvv_._gvc_gap[i-1], max.begin()->c.dgs_a);
	max.begin()->c.dgs_b.incl(max.begin()->c.dgs_b);
	++max.begin()->dgp_b.begin()->second;

	tmp_hori = *max.begin();
	tmp_hori.c.path = 0;

#ifdef MSA_MATRIX
	for(size_t m = 0; m < anrow_; ++m)
	    cout << rescode[ta.getResidueCode(m, i-1)];
	cout << " ";
	cout << setw(8) << max[0].c.score << "| ";
	//cout << setw(8) << vert[0].c.score << "| ";
	//cout << setw(8) << tmp_hori.c.score << "| ";
#endif

	// begin alignment
	for(size_t j = 1; j <= J; ++j)
	{
	    B.gvv_.getCurGapState(j-1, bcgp);

	    SCORE t_scr_diag = calc_diag(A, i-1, cs_a, B, j-1, cs_b, tmp_diag);

	    SCORE t_scr_vert_vert = calc_vert(A, i-1, bcgp, vert[j], cs_a);
	    SCORE t_scr_vert_diag = calc_vert(A, i-1, bcgp, max[j], cs_a);

	    SCORE t_scr_hori_hori = calc_hori(acgp, B, j-1, tmp_hori, cs_b);
	    SCORE t_scr_hori_diag = calc_hori(acgp, B, j-1, max[j-1], cs_b);

	    // update score and dynamic gap variables
	    //
	    SCORE t_max = tmp_diag.c.score + t_scr_diag;
	    pathdir t_path_direction = fromDiagonal;

	    // update vert
	    if(vert[j].c.score + t_scr_vert_vert >= max[j].c.score + t_scr_vert_diag)
		vert[j].updt_vert(t_scr_vert_vert, A.gvv_, i-1, vert[j], j-1);
	    else
		vert[j].updt_vert(t_scr_vert_diag, A.gvv_, i-1, max[j], j-1);
	    if(t_max < vert[j].c.score)
	    {
		t_max = vert[j].c.score;
		t_path_direction = fromVertical;
	    }

	    // update hori
	    if(tmp_hori.c.score + t_scr_hori_hori >= max[j-1].c.score + t_scr_hori_diag)
		tmp_hori.updt_hori(t_scr_hori_hori, B.gvv_, j-1, tmp_hori, i-1);
	    else
		tmp_hori.updt_hori(t_scr_hori_diag, B.gvv_, j-1, max[j-1], i-1);
	    if(t_max < tmp_hori.c.score)
	    {
		t_max = tmp_hori.c.score;
		t_path_direction = fromHorizontal;
	    }

	    // update diag and max
	    if(t_path_direction == fromDiagonal)
	    {
		tmp_diag.updt_diag(max[j], t_scr_diag, A.gvv_, i-1, B.gvv_, j-1);

		// set optimal path candidate
		if(diag_path_direction != fromDiagonal)
		{
		    path_list.setPath(i-1, j-1, max[j].c.path);
		    max[j].c.path = path_list.getSize() - 1;
		}
	    }
	    else
	    {
		tmp_diag = max[j];
		if(t_path_direction == fromVertical)
		    max[j] = vert[j];
		else //if(t_path_direction == fromHorizontal)
		    max[j] = tmp_hori;
	    }
	    diag_path_direction = path_direction[j];
	    path_direction[j] = t_path_direction;
#ifdef MSA_MATRIX
	    cout << setw(8) << max[j].c.score << " ";
	    //cout << setw(8) << tmp_hori.c.score;
	    //cout << setw(8) << vert[j].c.score;
	    switch(path_direction[j])
	    {
		case fromDiagonal:
		    cout << "\\ ";
		    break;
		case fromVertical:
		    cout << "| ";
		    break;
		case fromHorizontal:
		    cout << "_ ";
		    break;
	    }
#endif
	}
#ifdef MSA_MATRIX
	cout << endl;
#endif
	diag_path_direction = fromVertical;
    }
    // set path
    path_list.setPath(I, J, max.back().c.path);
#ifdef MSA_MATRIX
    cout << "\n";
#endif

#ifdef MSA_TEST
    score_ = max.back().c.score;
#endif
    return Alignment(ta, tb, path_list, pth);
}

SCORE ProfileDPLong::getPSAscore(const Alignment& a, size_t i , size_t j) const
{
    const size_t len = a.getLength();
    int ig = 0, jg = 0;
    SCORE result = 0.0;
    for(size_t k = 0; k < len; ++k)
    {
	RESCODE irc = a.getResidueCode(i, k);
	RESCODE jrc = a.getResidueCode(j, k);

	// calculate score
	if(PenaltyGap < irc && PenaltyGap < jrc)
	    result += sm_.getScore(irc, jrc);
	else if(PenaltyGap == irc && PenaltyGap == jrc)
	    continue;
	else if(PenaltyGap == irc && PenaltyGap < jrc)
	    result -= (ig <= jg) ? gfp_ : sm_.getDifferencePenalty(std::max(ig, jg));
	else if(PenaltyGap < irc && PenaltyGap == jrc)
	    result -= (ig >= jg) ? gfp_ : sm_.getDifferencePenalty(std::max(ig, jg));

	// update gap variable
	ig = (PenaltyGap == irc) ? ig+1 : 0;
	jg = (PenaltyGap == jrc) ? jg+1 : 0;
    }
    return result;
}

SCORE ProfileDPLong::getSPScore(const Alignment& a, const PTHolder* pth) const
{
    const int nSeq = a.getNumSequences();
    SCORE sum = 0.0;
    if(pth && pth->isWeightMode())
    {
	for(int i = 0; i < nSeq-1; ++i)
	    for(int j = i+1; j < nSeq; ++j)
		sum += getPSAscore(a, i, j)
		    * pth->getPairWeight(a.getName(i), a.getName(j));
    }
    else
    {
	for(int i = 0; i < nSeq-1; ++i)
	    for(int j = i+1; j < nSeq; ++j)
		sum += getPSAscore(a, i, j);
    }
    return sum;
}
