# Supplementary material for: Improvement in accuracy of multiple sequence alignment using novel group-to-group sequence alignment algorithm with piecewise linear gap cost
Source: BMC Bioinformatics. 2006 Dec 1;7:524. doi: 10.1186/1471-2105-7-524 (PMC1769516; doi:10.1186/1471-2105-7-524)
Supplement: Additional File 1 — PRIME source code. This tar.gz archive includes the source files of PRIME. To compile PRIME, one can check 'INSTALL' and 'Makefile' in the archive. Although 'Makefile' basically assumes GNU make and g+ +, another compiler can be used with a few modification of 'Makefile'. [file 1471-2105-7-524-S1.gz › prime-1.0/profile_dp_long.h]

// profile_dp_long.h
//
// Last Modified: 30, Nov 2006
//
// Copyright (c) 2004-2006 Shinsuke Yamada
//
// This file is part of PRIME.
//
// PRIME is free software; you can redistribute it and/or modify
// it under the terms of the GNU General Public License as published by
// the Free Software Foundation; either version 2 of the License, or
// (at your option) any later version.
//
// PRIME is distributed in the hope that it will be useful,
// but WITHOUT ANY WARRANTY; without even the implied warranty of
// MERCHANTABILITY or FITNESS FOR A PARTICULAR PURPOSE.  See the
// GNU General Public License for more details.
//
// You should have received a copy of the GNU General Public License
// along with PRIME; if not, write to the Free Software
// Foundation, Inc., 51 Franklin St, Fifth Floor, Boston, MA  02110-1301  USA

#ifndef __PROFILE_DP_LONG_H__
#define __PROFILE_DP_LONG_H__

#include "multiple_dp_algorithm.h"
#include "dynamic_gap_state.h"
#include "count_sequence.h"

class Alignment;
class AverageProfile;
class GapProfile;

class ProfileDPLong : public MultipleDPAlgorithm
{
    public:
	ProfileDPLong();
	~ProfileDPLong();
	void showAlignmentMode() const;
    private:
	typedef char MATCHMODE;
	typedef std::pair<int, int> DGI;

	size_t ProfileDPLong::getStartPosition(size_t, size_t, size_t&,
		std::vector<DGI>::const_reverse_iterator&,
		const std::vector<DGI>::const_reverse_iterator&) const;
	prrn::SCORE getGapPenalty(const GapProfile&, const DynamicGapStates&,
		const GapProfile&, const DynamicGapStates&,
		std::vector<DGI>&, const std::vector<std::pair<size_t, double> >&,
		size_t) const;

	prrn::SCORE calc_diag(const AverageProfile&, size_t, const CountSequence&,
		const AverageProfile&, size_t, const CountSequence&, const cell4lng&) const;
	prrn::SCORE calc_vert(const AverageProfile&, size_t,
		const GapProfile&, const cell4lng&, const CountSequence&) const;
	prrn::SCORE calc_hori(const GapProfile&,
		const AverageProfile&, size_t, const cell4lng&, const CountSequence&) const;

	prrn::SCORE getPSAscore(const Alignment&, size_t, size_t) const;
    public:
	virtual Alignment getAlignment(const Alignment&, const Alignment&,
		const PTHolder* = 0) const;
	virtual prrn::SCORE getSPScore(const Alignment&, const PTHolder* = 0) const;

    private:
	const prrn::SCORE gfp_;
	const size_t begin_, end_;
	mutable const Alignment* pta_;
	mutable const Alignment* ptb_;
	mutable size_t anrow_;
	mutable size_t bnrow_;
	mutable std::vector<double> aweight_;
	mutable std::vector<double> bweight_;
	mutable double afreq_;
	mutable double bfreq_;
	mutable MATCHMODE mode_;
};

#endif
