# Supplementary material for: Improvement in accuracy of multiple sequence alignment using novel group-to-group sequence alignment algorithm with piecewise linear gap cost
Source: BMC Bioinformatics. 2006 Dec 1;7:524. doi: 10.1186/1471-2105-7-524 (PMC1769516; doi:10.1186/1471-2105-7-524)
Supplement: Additional File 1 — PRIME source code. This tar.gz archive includes the source files of PRIME. To compile PRIME, one can check 'INSTALL' and 'Makefile' in the archive. Although 'Makefile' basically assumes GNU make and g+ +, another compiler can be used with a few modification of 'Makefile'. [file 1471-2105-7-524-S1.gz › prime-1.0/pt_alg.cpp]

// pt_alg.cpp
//
// Last Modified: 30, Nov 2006
//
// Copyright (c) 2004-2006 Shinsuke Yamada
//
// This file is part of PRIME.
//
// PRIME is free software; you can redistribute it and/or modify
// it under the terms of the GNU General Public License as published by
// the Free Software Foundation; either version 2 of the License, or
// (at your option) any later version.
//
// PRIME is distributed in the hope that it will be useful,
// but WITHOUT ANY WARRANTY; without even the implied warranty of
// MERCHANTABILITY or FITNESS FOR A PARTICULAR PURPOSE.  See the
// GNU General Public License for more details.
//
// You should have received a copy of the GNU General Public License
// along with PRIME; if not, write to the Free Software
// Foundation, Inc., 51 Franklin St, Fifth Floor, Boston, MA  02110-1301  USA

#include "pt_alg.h"
#include "prrn.h"
#include "util_std.hpp"
#include <iostream>
#include <iomanip>

using namespace std;
using namespace prrn;

class Sequence;

namespace pt
{
    Node::_Node()
	: parent(limitSizeMax)
	, len_parent(0.0)
	, child_left(limitSizeMax)
	, child_right(limitSizeMax)
	, corr_child_left(0.0)
	, corr_child_right(0.0)
	, corr_parent(0.0)
	{}
    Node::~_Node(){}
}

namespace nj
{
    PTAlg::iterator PTAlg::get_iter(size_t i, size_t j)
    {
#ifdef DEBUG
	assert(i < j);
	return find_if(dm_.at(i)->begin(), dm_.at(i)->end(),
		bind2nd(equal_to_1st<size_t, double>(), j));
#else
	return find_if(dm_[i]->begin(), dm_[i]->end(),
		bind2nd(equal_to_1st<size_t, double>(), j));
#endif
    }

    PTAlg::const_iterator PTAlg::get_iter(size_t i, size_t j) const
    {
#ifdef DEBUG
	assert(i < j);
	return find_if(dm_.at(i)->begin(), dm_.at(i)->end(),
		bind2nd(equal_to_1st<size_t, double>(), j));
#else
	return find_if(dm_[i]->begin(), dm_[i]->end(),
		bind2nd(equal_to_1st<size_t, double>(), j));
#endif
    }

    PTAlg::PTAlg(const Matrix<size_t>& m)
	: nelm_(m.getColumnSize())
	, insidx_(nelm_)
	, dm_((nelm_<<1) - 3)
	, totdist_((nelm_<<1) - 2)
	{
	    size_t i = 0;
	    size_t ressize = nelm_-1;
	    for(; i < nelm_-1; ++i)
	    {
		dm_[i] = new vector<elm_type>;
		dm_[i]->reserve(ressize--);
		for(size_t j = i+1; j < nelm_; ++j)
		    dm_[i]->push_back(elm_type(j, m(i, j)));
	    }
	    const size_t size = (nelm_<<1) - 3;
	    ressize = nelm_-1;
	    for(; i < size; ++i)
	    {
		dm_[i] = new vector<elm_type>;
		dm_[i]->reserve(ressize--);
	    }

	    for(i = 0; i < nelm_; ++i)
	    {
		for(size_t p = 0, q = i-1; p < i; ++p, --q)
		    totdist_[i] += (*dm_[p])[q].second;

		const size_t size = dm_[i]->size();
		for(size_t j = 0; j < size; ++j)
		    totdist_[i] += (*dm_[i])[j].second;
	    }
	    for(; i <= size; ++i)
		totdist_[i] = 0.0;
	}

    PTAlg::~PTAlg()
    {
	for_each(dm_.begin(), dm_.end(), DeleteObject());
    }

    size_t PTAlg::size() const
    {
	return nelm_;
    }

    void PTAlg::selectOTU(double& minlen, size_t& min_j, size_t& min_k,
	    const vector<size_t>& idxs, size_t idsize) const
    {
	// 'multiplier' is equal to 'n-2' where 'n' is the number of OTUs
	const size_t multiplier = idsize-1;
	for(size_t j = 0; j < idsize; ++j)
	{
	    for(size_t k = j+1; k <= idsize; ++k)
	    {
		double tmp = multiplier * distance(idxs[j], idxs[k]);
		tmp -= totdist_[idxs[j]];
		tmp -= totdist_[idxs[k]];
#ifdef PT_VERBOSE
cout << "(" << idxs[j] << ", " << idxs[k] << "; " << tmp << ")  ";
#endif
		if(minlen > tmp)
		{
		    minlen = tmp;
		    min_j = idxs[j];
		    min_k = idxs[k];
		}
	    }
#ifdef PT_VERBOSE
cout << endl;
#endif
	}
    }

    double PTAlg::distance(size_t i, size_t j) const
    {
#ifdef DEBUG
	assert(i < j);
#endif
	return get_iter(i, j)->second;
    }

    double PTAlg::length(size_t idx, double tmplen) const
    {
	double result = tmplen + 2.0*totdist_[idx];
	return (result > 0.0) ? result : 0.1;
    }

    void PTAlg::update(size_t p, size_t q, const vector<size_t>& vs)
    {
#ifdef DEBUG
	assert(p < q);
#endif
	iterator titer = get_iter(p, q);
	const double tdist = titer->second;
	dm_[p]->erase(titer);

	size_t i = 0;
	for(; vs[i] < p; ++i)
	{
	    const size_t idx = vs[i];
	    iterator m = get_iter(idx, p);
	    iterator n = get_iter(idx, q);
	    double t = (m->second + n->second - tdist) * 0.5;
	    dm_[idx]->erase(n);
	    dm_[idx]->erase(m);
	    dm_[idx]->push_back(elm_type(insidx_, t));
	    totdist_[idx] -= (t+tdist);
	    totdist_[insidx_] += t;
	}
	++i;
	for(; vs[i] < q; ++i)
	{
	    const size_t idx = vs[i];
	    iterator m = get_iter(p, idx);
	    iterator n = get_iter(idx, q);
	    double t = (m->second + n->second - tdist) * 0.5;
	    dm_[p]->erase(m);
	    dm_[idx]->erase(n);
	    dm_[idx]->push_back(elm_type(insidx_, t));
	    totdist_[idx] -= (t+tdist);
	    totdist_[insidx_] += t;
	}
	++i;
	const size_t vssize = vs.size();
	for(; i < vssize; ++i)
	{
	    const size_t idx = vs[i];
	    iterator m = get_iter(p, idx);
	    iterator n = get_iter(q, idx);
	    double t = (m->second + n->second - tdist) * 0.5;
	    dm_[p]->erase(m);
	    dm_[q]->erase(n);
	    dm_[idx]->push_back(elm_type(insidx_, t));
	    totdist_[idx] -= (t+tdist);
	    totdist_[insidx_] += t;
	}
	++insidx_;
#ifdef PT_VERBOSE
	totdist_[p] = 0.0;
	totdist_[q] = 0.0;
#endif
    }

    void PTAlg::show() const
    {
	cout << endl;
	const size_t size = dm_.size();
	for(size_t i = 0; i < size; ++i)
	{
	    cout << "dm_[" << setw(2) << i
		<< "] (" << setw(2) << totdist_[i] << "): ";
	    const size_t dsize = dm_.at(i)->size();
	    for(size_t j = 0; j < dsize; ++j)
	    {
		elm_type t = dm_.at(i)->at(j);
		cout << "(" << setw(2) << t.first
		    << ", " << setw(2) << t.second
		    << ") ";
	    }
	    cout << "\n";
	}
	cout << "\n";
    }
}
