# Supplementary material for: Improvement in accuracy of multiple sequence alignment using novel group-to-group sequence alignment algorithm with piecewise linear gap cost
Source: BMC Bioinformatics. 2006 Dec 1;7:524. doi: 10.1186/1471-2105-7-524 (PMC1769516; doi:10.1186/1471-2105-7-524)
Supplement: Additional File 1 — PRIME source code. This tar.gz archive includes the source files of PRIME. To compile PRIME, one can check 'INSTALL' and 'Makefile' in the archive. Although 'Makefile' basically assumes GNU make and g+ +, another compiler can be used with a few modification of 'Makefile'. [file 1471-2105-7-524-S1.gz › prime-1.0/pt_holder.cpp]

// pt_holder.cpp
//
// Last Modified: 30, Nov 2006
//
// Copyright (c) 2004-2006 Shinsuke Yamada
//
// This file is part of PRIME.
//
// PRIME is free software; you can redistribute it and/or modify
// it under the terms of the GNU General Public License as published by
// the Free Software Foundation; either version 2 of the License, or
// (at your option) any later version.
//
// PRIME is distributed in the hope that it will be useful,
// but WITHOUT ANY WARRANTY; without even the implied warranty of
// MERCHANTABILITY or FITNESS FOR A PARTICULAR PURPOSE.  See the
// GNU General Public License for more details.
//
// You should have received a copy of the GNU General Public License
// along with PRIME; if not, write to the Free Software
// Foundation, Inc., 51 Franklin St, Fifth Floor, Boston, MA  02110-1301  USA

#include "pt_holder.h"
#include "prrn.h"
#include "sequence.h"
#include "phylogenetic_tree.h"
#include <iostream>
#include <iomanip>

using namespace std;
using namespace prrn;

PTHolder::PTHolder(const vector<Sequence>& vs,
	const Matrix<size_t>& dmat, double eqfactor)
    : vs_(vs)
    , eqfactor_(eqfactor)
    , pt_(dmat)
    , nelm_(vs.size())
    , dbn_(limitSizeMax)
{
    if(isWeightMode())
	pt_.calculateWeights(eqfactor);

    for(size_t i = 0; i < nelm_; ++i)
	seqidx_.insert(make_pair(vs[i].getName(), i));
    partial_weight_.reserve(nelm_);
    partial_weight_.assign(nelm_, 1.0);
}

PTHolder::~PTHolder(){}

void PTHolder::construct(const Matrix<size_t>& dmat)
{
    dbn_ = limitSizeMax;
    pt_.construct(dmat);
    if(isWeightMode())
	pt_.calculateWeights(eqfactor_);
    fill(partial_weight_.begin(), partial_weight_.end(), 1.0);
}

void PTHolder::setDivideBranch(size_t branch) const
{
    dbn_ = branch;
    fill(partial_weight_.begin(), partial_weight_.end(), 1.0);
    if(!isWeightMode())
	return;

    if(branch >= nelm_)
	//setDSPartialWeight(branch, 1.0);
	setDSPartialWeight(branch, pt_.getEdgeWeight(branch));
    else
	partial_weight_[branch] = pt_.getEdgeWeight(branch);


    const size_t lastedge = pt_.getNumEdges() - 1;
    double weight = 1.0;
    size_t parent_branch = pt_.getParent(branch);
    while(1)
    {
	pair<size_t, size_t> neighbor = pt_.getNeighbor(parent_branch-nelm_);
	size_t target = (neighbor.first == branch) ? neighbor.second : neighbor.first;
	if(target < nelm_)
	{
	    if(pt_.getParent(parent_branch) == limitSizeMax)
		partial_weight_[target] = weight;
	    else
		partial_weight_[target] = weight * pt_.getEdgeWeight(target);
	}
	else if(target < lastedge)
	    setDSPartialWeight(target, weight * pt_.getEdgeWeight(target));
	else
	    setDSPartialWeight(target, weight);

	branch = parent_branch;
	weight *= pt_.getEdgeWeight((branch < lastedge) ? branch : lastedge);
	if((parent_branch = pt_.getParent(branch)) == limitSizeMax)
	    break;
    }
}

size_t PTHolder::getDivideBranch() const
{
    return dbn_;
}

const vector<Sequence>& PTHolder::getSequenceVector() const
{
    return vs_;
}

const PhylogeneticTree& PTHolder::getPhylogeneticTree() const
{
    return pt_;
}

size_t PTHolder::getIndex(const string& seqname) const
{
    return seqidx_[seqname];
}

bool PTHolder::isWeightMode() const
{
    return (eqfactor_ > 0.0);
}

double PTHolder::getDivideEdgeWeight() const
{
    return (isWeightMode()) ? pt_.getEdgeWeight(dbn_) : 1.0;
}

double PTHolder::getEdgeWeight(const string& name) const
{
    return (isWeightMode()) ? pt_.getEdgeWeight(seqidx_[name]) : 1.0;
}

double PTHolder::getPartialWeight(const string& name) const
{
    return (isWeightMode()) ? partial_weight_[seqidx_[name]] : 1.0;
}

double PTHolder::getPairWeight(size_t a, size_t b) const
{
    return (isWeightMode()) ? pt_.getPairWeight(a, b) : 1.0;
}

double PTHolder::getPairWeight(const string& a, const string& b) const
{
    return (isWeightMode()) ? pt_.getPairWeight(seqidx_[a], seqidx_[b]) : 1.0;
}

void PTHolder::show() const
{
    pt_.show();
}

void PTHolder::showEdge() const
{
    pt_.showEdge();
}

void PTHolder::showNode() const
{
    pt_.showNode();
}

void PTHolder::showWeight() const
{
    if(isWeightMode())
	pt_.showWeight();
}

void PTHolder::showPartialWeight() const
{
    if(!isWeightMode())
	return;
    for(size_t i = 0; i < nelm_; ++i)
	cout << setw(3) << i << ":\t" << partial_weight_[i] << "\n";
}

void PTHolder::showPairWeight() const
{
    if(isWeightMode())
	pt_.showPairWeight();
}

void PTHolder::setDSPartialWeight(size_t nbranch, double weight) const
// DS means DownStream
{
#ifdef DEBUG
    if(nbranch < nelm_)
    {
	partial_weight_[nbranch] = weight * pt_.getEdgeWeight(nbranch);
	abort();
    }
    else
    {
#endif
	pair<size_t, size_t> nidx = pt_.getNeighbor(nbranch-nelm_);

	if(nidx.first < nelm_)
	    partial_weight_[nidx.first] = weight * pt_.getEdgeWeight(nidx.first);
	else
	    setDSPartialWeight(nidx.first, weight * pt_.getEdgeWeight(nidx.first));

	if(nidx.second < nelm_)
	    partial_weight_[nidx.second] = weight * pt_.getEdgeWeight(nidx.second);
	else
	    setDSPartialWeight(nidx.second, weight * pt_.getEdgeWeight(nidx.second));
#ifdef DEBUG
    }
#endif
}
