# Supplementary material for: Improvement in accuracy of multiple sequence alignment using novel group-to-group sequence alignment algorithm with piecewise linear gap cost
Source: BMC Bioinformatics. 2006 Dec 1;7:524. doi: 10.1186/1471-2105-7-524 (PMC1769516; doi:10.1186/1471-2105-7-524)
Supplement: Additional File 1 — PRIME source code. This tar.gz archive includes the source files of PRIME. To compile PRIME, one can check 'INSTALL' and 'Makefile' in the archive. Although 'Makefile' basically assumes GNU make and g+ +, another compiler can be used with a few modification of 'Makefile'. [file 1471-2105-7-524-S1.gz › prime-1.0/residue.h]

// residue.h
//
// Last Modified: 30, Nov 2006
//
// Copyright (c) 2004-2006 Shinsuke Yamada
//
// This file is part of PRIME.
//
// PRIME is free software; you can redistribute it and/or modify
// it under the terms of the GNU General Public License as published by
// the Free Software Foundation; either version 2 of the License, or
// (at your option) any later version.
//
// PRIME is distributed in the hope that it will be useful,
// but WITHOUT ANY WARRANTY; without even the implied warranty of
// MERCHANTABILITY or FITNESS FOR A PARTICULAR PURPOSE.  See the
// GNU General Public License for more details.
//
// You should have received a copy of the GNU General Public License
// along with PRIME; if not, write to the Free Software
// Foundation, Inc., 51 Franklin St, Fifth Floor, Boston, MA  02110-1301  USA

#ifndef __RESIDUE_H__
#define __RESIDUE_H__

#include <vector>
#include <string>
#include <functional>

namespace prrn
{
    typedef char   RESIDUE;
    typedef unsigned char RESCODE;

    const RESCODE nonPenaltyGap = 0;
    const RESCODE PenaltyGap = 1;

    const RESCODE nNonResidue = 3;

    const RESCODE nAminoAcid = 20;
    const RESCODE nNucleicAcid = 4;

    const RESCODE nAACode = 25;
    const RESCODE nNACode = 17;

    enum rtype {AA, DNA, RNA};

    const RESIDUE AACode[nAACode] = {
	'.', '-', 'X', 'A', 'R',
	'N', 'D', 'C', 'Q', 'E',
	'G', 'H', 'I', 'L', 'K',
	'M', 'F', 'P', 'S', 'T',
	'W', 'Y', 'V', 'B', 'Z'};

    // A = 1 (+1)
    // C = 2 (+1)
    // G = 4 (+1)
    // T, U = 8 (+1)
    const RESIDUE DNACode[nNACode] = {
	'.', '-', 'N', 'G', 'A', 'T',
	'C', 'R', 'Y', 'M', 'K', 'S',
	'W', 'H', 'B', 'V', 'D'};

    const RESIDUE RNACode[nNACode] = {
	'.', '-', 'N', 'G', 'A', 'U',
	'C', 'R', 'Y', 'M', 'K', 'S',
	'W', 'H', 'B', 'V', 'D'};

    const RESIDUE* getResCode(rtype rt);

    struct getAACode : public std::unary_function<RESCODE, RESIDUE>
    {
	result_type operator()(argument_type i)
	{
	    return AACode[i];
	}
    };

    struct getDNACode : public std::unary_function<RESCODE, RESIDUE>
    {
	result_type operator()(argument_type i)
	{
	    return DNACode[i];
	}
    };

    struct getRNACode : public std::unary_function<RESCODE, RESIDUE>
    {
	result_type operator()(argument_type i)
	{
	    return RNACode[i];
	}
    };

    extern RESCODE getAANum(RESIDUE c);
    extern RESCODE getNANum(RESIDUE c);

    extern void convert2rescode(std::string::const_iterator,
	    std::string::const_iterator, std::vector<RESCODE>&);
    extern void convert2string(std::vector<RESCODE>::const_iterator,
	    std::vector<RESCODE>::const_iterator, std::string::iterator);
}

#endif
