# Supplementary material for: Improvement in accuracy of multiple sequence alignment using novel group-to-group sequence alignment algorithm with piecewise linear gap cost
Source: BMC Bioinformatics. 2006 Dec 1;7:524. doi: 10.1186/1471-2105-7-524 (PMC1769516; doi:10.1186/1471-2105-7-524)
Supplement: Additional File 1 — PRIME source code. This tar.gz archive includes the source files of PRIME. To compile PRIME, one can check 'INSTALL' and 'Makefile' in the archive. Although 'Makefile' basically assumes GNU make and g+ +, another compiler can be used with a few modification of 'Makefile'. [file 1471-2105-7-524-S1.gz › prime-1.0/sequence.h]

// sequence.h
//
// Last Modified: 30, Nov 2006
//
// Copyright (c) 2004-2006 Shinsuke Yamada
//
// This file is part of PRIME.
//
// PRIME is free software; you can redistribute it and/or modify
// it under the terms of the GNU General Public License as published by
// the Free Software Foundation; either version 2 of the License, or
// (at your option) any later version.
//
// PRIME is distributed in the hope that it will be useful,
// but WITHOUT ANY WARRANTY; without even the implied warranty of
// MERCHANTABILITY or FITNESS FOR A PARTICULAR PURPOSE.  See the
// GNU General Public License for more details.
//
// You should have received a copy of the GNU General Public License
// along with PRIME; if not, write to the Free Software
// Foundation, Inc., 51 Franklin St, Fifth Floor, Boston, MA  02110-1301  USA

#ifndef __SEQUENCE_H__
#define __SEQUENCE_H__

#include "residue.h"
#include <string>
#include <vector>

class Alignment;

class Sequence
{
    public:
	friend class Alignment;
	typedef std::vector<prrn::RESCODE>::iterator iterator;
	typedef std::vector<prrn::RESCODE>::const_iterator const_iterator;
	typedef std::vector<prrn::RESCODE>::reverse_iterator reverse_iterator;
	typedef std::vector<prrn::RESCODE>::const_reverse_iterator const_reverse_iterator;

	Sequence();
	Sequence(const std::string&, const std::string&);
	Sequence(const std::string&);
	Sequence(const std::string&, const std::vector<prrn::RESCODE>&);
	Sequence(const Sequence&);
	~Sequence();

	Sequence& operator=(const Sequence&);

	const std::string& getName() const;

	std::string getSequence() const;
	std::string getSegment(size_t, size_t) const;

	prrn::RESCODE getResidueCode(size_t) const;
	const prrn::RESIDUE &operator[](size_t) const;

	size_t getLength() const;

	iterator begin();
	const_iterator begin() const;
	iterator end();
	const_iterator end() const;

	reverse_iterator rbegin();
	const_reverse_iterator rbegin() const;
	reverse_iterator rend();
	const_reverse_iterator rend() const;

    private:
	std::string name_;
	std::vector<prrn::RESCODE> sequence_;
};

inline Sequence::Sequence(){}
inline Sequence::~Sequence(){}

inline Sequence::Sequence(const std::string& name)
    : name_(name)
    , sequence_()
{}

inline Sequence::Sequence(const std::string& name, const std::vector<prrn::RESCODE>& seq)
    : name_(name)
    , sequence_(seq)
{}

inline Sequence::Sequence(const Sequence& rs)
    : name_(rs.name_)
    , sequence_(rs.sequence_)
{}

inline prrn::RESCODE Sequence::getResidueCode(size_t pos) const
{
#ifdef DEBUG
    return sequence_.at(pos);
#endif
    return sequence_[pos];
}

inline const prrn::RESIDUE &Sequence::operator[](size_t pos) const
{
#ifdef DEBUG
    assert(pos < sequence_.size());
#endif
    return prrn::AACode[sequence_[pos]];
}

extern void readSequence(std::string, std::vector<Sequence>&);

#endif
