# Supplementary material for: Improvement in accuracy of multiple sequence alignment using novel group-to-group sequence alignment algorithm with piecewise linear gap cost
Source: BMC Bioinformatics. 2006 Dec 1;7:524. doi: 10.1186/1471-2105-7-524 (PMC1769516; doi:10.1186/1471-2105-7-524)
Supplement: Additional File 1 — PRIME source code. This tar.gz archive includes the source files of PRIME. To compile PRIME, one can check 'INSTALL' and 'Makefile' in the archive. Although 'Makefile' basically assumes GNU make and g+ +, another compiler can be used with a few modification of 'Makefile'. [file 1471-2105-7-524-S1.gz › prime-1.0/substitution_matrix.cpp]

// substitution_matrix.cpp
//
// Last Modified: 30, Nov 2006
//
// Copyright (c) 2004-2006 Shinsuke Yamada
//
// This file is part of PRIME.
//
// PRIME is free software; you can redistribute it and/or modify
// it under the terms of the GNU General Public License as published by
// the Free Software Foundation; either version 2 of the License, or
// (at your option) any later version.
//
// PRIME is distributed in the hope that it will be useful,
// but WITHOUT ANY WARRANTY; without even the implied warranty of
// MERCHANTABILITY or FITNESS FOR A PARTICULAR PURPOSE.  See the
// GNU General Public License for more details.
//
// You should have received a copy of the GNU General Public License
// along with PRIME; if not, write to the Free Software
// Foundation, Inc., 51 Franklin St, Fifth Floor, Boston, MA  02110-1301  USA

#include "substitution_matrix.h"
#include "util.h"
#include <iostream>
#include <iomanip>
#include <fstream>
#include <sstream>
#include <cassert>

using namespace std;
using namespace prrn;

SubstitutionMatrix* SubstitutionMatrix::pinstance_ = 0;

SubstitutionMatrix::~SubstitutionMatrix(){}

SubstitutionMatrix& SubstitutionMatrix::getInstance(string mat_name, string gap_name)
{
    if(!pinstance_)
	pinstance_ = new SubstitutionMatrix(mat_name, gap_name);
    return *pinstance_;
}

SCORE SubstitutionMatrix::getOpenPenalty(size_t i) const
{
#ifdef DEBUG
    return go_.at(i);
#else
    return go_[i];
#endif
}

SCORE SubstitutionMatrix::getExtensionPenalty(size_t i) const
{
#ifdef DEBUG
    return ge_.at(i);
#else
    return ge_[i];
#endif
}

SCORE SubstitutionMatrix::getDifferencePenalty(size_t len) const
{
    if(len < threshold_[0])
	return ge_[0];
#ifdef DEBUG
    if(len < threshold_[1])
#else
    else
#endif
	return ge_[1];
#ifdef DEBUG
    static const int tsize = threshold_.size();
    for(int i = 2; i < tsize; ++i)
	if(len < threshold_[i])
	    return ge_[i];
    return limitScoreZero;
#endif
}

SCORE SubstitutionMatrix::getMinPenalty(size_t len) const
{
    if(len == 0)
	return limitScoreZero;

    SCORE t = go_[0] + len*ge_[0];

    static const int gosize = go_.size();
    for(int i = 1; i < gosize; ++i)
	if(t > go_[i] + len*ge_[i])
	    t = go_[i] + len*ge_[i];
    return t;
}

size_t SubstitutionMatrix::getMatSize() const
{
    return matrix_.getRowSize();
}

size_t SubstitutionMatrix::getGapSize() const
{
    return go_.size();
}

size_t SubstitutionMatrix::getNumGapThreshold() const
{
    return threshold_.size();
}

const vector<SCORE>& SubstitutionMatrix::getGapOpen() const
{
    return go_;
}

const vector<SCORE>& SubstitutionMatrix::getGapExtension() const
{
    return ge_;
}

size_t SubstitutionMatrix::getGapThreshold(size_t i) const
{
#ifdef DEBUG
    return threshold_.at(i);
#else
    return threshold_[i];
#endif
}

SubstitutionMatrix::SubstitutionMatrix(const string& mat_name, const string& gap_name)
	: matrix_(nResType, nResType)
{
    setPenalty(gap_name);
    setMatrix(mat_name);
}

namespace
{
    void calcNonResidueScore(Matrix<SCORE>& matrix, RESCODE (*getRescode)(RESIDUE))
    {
	// modification for 'B'
	RESCODE acid = getRescode('D');
	RESCODE nonacid = getRescode('N');
	RESCODE target = getRescode('B');
	for(RESCODE i = PenaltyGap+1; i < nResType; ++i)
	    matrix(target, i) = matrix(i, target)
		= roundDbl((matrix(i, acid) + matrix(i, nonacid)) * 0.5);

	// modification for 'Z'
	acid = getRescode('E');
	nonacid = getRescode('Q');
	target = getRescode('Z');
	for(RESCODE i = PenaltyGap+1; i < nResType; ++i)
	    matrix(target, i) = matrix(i, target)
		= roundDbl((matrix(i, acid) + matrix(i, nonacid)) * 0.5);
    }
}

void SubstitutionMatrix::setMatrix(const string& mat_name)
{
    string tmp;
    istringstream tline;

    ifstream mat_f(mat_name.c_str());
    assert(mat_f && "Substitution matrix can not open.");
    while(1)
    {
	getline(mat_f, tmp);
	if(tmp.size() != 0 && '#' != tmp[0])
	{
	    tline.str(tmp);
	    break;
	}
    }

    const bool isAAmode = (nResType == nAACode);
    RESCODE (*getRescode)(RESIDUE) = (isAAmode) ? &getAANum : &getNANum;

    vector<RESCODE> trc;
    trc.reserve(nResType);
    RESIDUE t_res = '.';
    RESCODE nres = 0;
    while(tline >> t_res)
    {
	trc.push_back(getRescode(t_res));
	++nres;
    }
    assert(isAAmode || (trc.size() <= nNACode
		&& "Sustitution matrix for nucleic acid must be used."));

    for(RESCODE i = 0; i < nres; ++i)
    {
	getline(mat_f, tmp);
	tline.clear();
	tline.str(tmp);

	// first column must be a residue alphabet
	assert((tline >> t_res) && (getRescode(t_res) == trc[i])
		&& "Substitution matrix must be symmetric.");

	for(RESCODE j = 0; j < nres; ++j)
	    assert((tline >> matrix_(trc[i], trc[j]))
		    && "Substitution matrix must be symmetric.");
    }

    // need more refinement
    if(isAAmode && nres < nResType-1)
	calcNonResidueScore(matrix_, getRescode);

    // modification for gap extension penalty
    for(RESCODE i = PenaltyGap+1; i < nResType; ++i)
    {
	matrix_(PenaltyGap, i) = - ge_[0];
	matrix_(i, PenaltyGap) = - ge_[0];
    }
    matrix_(PenaltyGap, PenaltyGap) = 0.0;
    assert(matrix_.isSymmetric()
	    && "Substitution matrix must be symmetric.");

#ifdef DEBUG
    const RESIDUE* rescode = getResCode(res_type);
    cout << "\nsubstitution matrix:\n";
    cout << "  ";
    for(size_t i = 0; i < nResType; ++i)
	cout << setw(4) << rescode[i] << " ";
    cout << "\n";
    for(size_t i = 0; i < nResType; ++i)
    {
	cout << rescode[i] << " ";
	for(size_t j = 0; j < nResType; ++j)
	    cout << setw(4) << matrix_(i, j) << " ";
	cout << "\n";
    }
    cout << "\n";
#endif
}

void SubstitutionMatrix::setPenalty(const string& gap_name)
{
    ifstream fgap(gap_name.c_str());
    if(!fgap)
    {
	cerr << "\"" << gap_name << "\" cannot open:\n"
	    << "using default parameter: gap open = 9, gap extension = 1\n";
	go_.push_back(9);
	ge_.push_back(1);
	threshold_.push_back(limitSizeMax);
	return;
    }

    string tmp;
    istringstream gline;
    SCORE ge = limitScoreZero;

    // for affine gap cost
    while(getline(fgap, tmp))
    {
	if(tmp.size() == 0 || '#' == tmp[0])
	    continue;
	else
	{
	    SCORE go = limitScoreZero;

	    gline.str(tmp);
	    gline >> go >> ge;
	    go_.push_back(go);
	    ge_.push_back(ge);
	    gline.clear();
	    break;
	}
    }

    // for piecewise linear gap cost
    size_t clen = 0;
    while(getline(fgap, tmp))
    {
	if(tmp.size() == 0 || '#' == tmp[0])
	    continue;
	else
	{
	    gline.str(tmp);
	    gline >> clen >> ge;
	    threshold_.push_back(clen);
	    ge_.push_back(ge);
	    gline.clear();
	}
    }
    threshold_.push_back(limitSizeMax);

    const size_t gsize = ge_.size();
    for(size_t i = 0; i < gsize-1; ++i)
    {
	assert(ge_[i] > ge_[i+1]); 
	assert(threshold_[i] < threshold_[i+1]);
	go_.push_back((ge_[i]-ge_[i+1])*threshold_[i]+go_[i]);
	assert(go_[i] < go_[i+1]);
    }

#ifdef DEBUG
    cout << "\ngap penalty function:\ng(x) = - ";
    if(gsize > 1)
	cout << "min{";
    else
	cout << "(";
    for(size_t i = 0; i < gsize-1; ++i)
	cout << setw(3) << ge_[i] << "x + " << setw(3) << go_[i] << ", ";
    cout << setw(3) << ge_[gsize-1] << "x + " << setw(3) << go_[gsize-1];
    if(gsize > 1)
	cout << "}\n";
    else
	cout << ")\n";

    if(gsize > 1)
    {
	cout << "\nthreshold for piecewise linear gap cost:\n";
	for(size_t i = 0; i < gsize-1; ++i)
	    cout << setw(2) << threshold_[i] << ", ";
	cout << setw(2) << threshold_[gsize-1];
	cout << "\n";
    }
#endif
}
